# Supplementary material for: Comorbidities and healthcare costs and resource use of patients with nonalcoholic fatty liver disease (NAFLD) and nonalcoholic steatohepatitis (NASH) in the Japan medical data vision database
Source: J Gastroenterol. 2021 Jan 26;56(3):274–84. doi: 10.1007/s00535-021-01759-2 (PMC7932941; doi:10.1007/s00535-021-01759-2)
Supplement: Supplementary file 1 — Supplementary file1 (XLSX 44 KB) [file 535_2021_1759_MOESM1_ESM.xlsx]

## Sheet: Hepatitis
Hepatitis
Group	Code	Disease Translation	ICD-10	ICD-10 Name
Current codes for hepatitis B	B162	acute hepatitis B with hepatic coma
Current codes for hepatitis B	B169	hepatitis B
Current codes for hepatitis B	B169	hepatitis B virus infection
Current codes for hepatitis B	B169	acute hepatitis B
Current codes for hepatitis B	B169	fulminant hepatitis B
Current codes for hepatitis B	B169	hepatitis B viral arthritis
Current codes for hepatitis B	B181	chronic hepatitis B
Current codes for hepatitis B	B181	hepatitis B virus-related decompensated liver cirrhosis
Current codes for hepatitis B	B181	hepatitis B virus-related compensated liver cirrhosis
Current codes for hepatitis B	O984	hepatitis B in pregnancy
Current codes for hepatitis B	Z225	hepatitis B carrier
Hepatitis B terms ("Hepatitis")	P353	neonatal hepatitis B viral infection	P35.3	Congenital viral hepatitis
Current codes for hepatitis C	B171	acute hepatitis C
Current codes for hepatitis C	B171	fulminant hepatitis C
Current codes for hepatitis C	B182	hepatitis C
Current codes for hepatitis C	B182	chronic hepatitis C
Current codes for hepatitis C	B182	Hepatitis C virus infection
Current codes for hepatitis C	B182	hepatitis C virus-related decompensated liver cirrhosis
Current codes for hepatitis C	B182	hepatitis C virus-related compensated liver cirrhosis
Current codes for hepatitis C	B182	hepatitis C viral arthritis
Current codes for hepatitis C	O984	hepatitis C in pregnancy
Current codes for hepatitis C	R768	hepatitis C antibody test positive
Current codes for hepatitis C	Z225	hepatitis C carrier
Hepatitis C terms ("Hepatitis")	P353	neonatal hepatitis C viral infection	P35.3	Congenital viral hepatitis
Current codes for acute viral hepatitis	B150	acute hepatitis A with hepatic coma
Current codes for acute viral hepatitis	B150	fulminant hepatitis A
Current codes for acute viral hepatitis	B159	hepatitis A
Current codes for acute viral hepatitis	P353	congenital hepatitis A
Current codes for acute viral hepatitis	B178	hepatitis D
Current codes for acute viral hepatitis	B172	hepatitis E
Current codes for acute viral hepatitis	B172	fulminant hepatitis E
Current codes for acute viral hepatitis	Z225	hepatitis E carrier
Current codes for acute viral hepatitis	B008	herpesviral hepatitis
Current codes for acute viral hepatitis	B179	acute viral hepatitis
Current codes for acute viral hepatitis	B189	chronic viral hepatitis
Current codes for acute viral hepatitis	B199	viral hepatitis
Current codes for acute viral hepatitis	B199	arthropathy due to viral hepatitis
Other viral hepatitis terms ("Hepatitis")	P353	congenital virus hepatitis	P35.3	Congenital viral hepatitis
Other viral hepatitis terms ("Hepatitis")	B251	cytomegalovirus hepatitis	B25.1	Cytomegaloviral hepatitis
Other viral hepatitis terms ("Hepatitis")	B270	EB virus hepatitis	B27.0	Gammaherpesviral mononucleosis
Other viral hepatitis terms ("Hepatitis")	B268	mumps hepatitis	B26.8	Mumps with other complications
Other viral hepatitis terms ("Hepatitis")	B338	Coxsackie virus hepatitis	B33.8	Other specified viral diseases
In 'Viral hepatitis' section of ICD-10 (B15-B19)	B179	acute hepatitis	B17.9	Acute viral hepatitis, unspecified
In 'Viral hepatitis' section of ICD-10 (B15-B19)	B199	fulminant hepatitis	B19.9	Unspecified viral hepatitis without hepatic coma
In 'Viral hepatitis' section of ICD-10 (B15-B19)	B199	post-transfusion hepatitis	B19.9	Unspecified viral hepatitis without hepatic coma
In 'Viral hepatitis' section of ICD-10 (B15-B19)	B179	subacute hepatitis	B17.9	Acute viral hepatitis, unspecified
In 'Viral hepatitis' section of ICD-10 (B15-B19)	B179	postoperative acute hepatitis	B17.9	Acute viral hepatitis, unspecified
In 'Viral hepatitis' section of ICD-10 (B15-B19)	B181	cirrhosis type B	B18.1	Chronic viral hepatitis B without delta-agent
In 'Viral hepatitis' section of ICD-10 (B15-B19)	B182	cirrhosis type C	B18.2	Chronic viral hepatitis C
In 'Viral hepatitis' section of ICD-10 (B15-B19)	B169	HB virus nephropathy	B16.9	Acute hepatitis B without delta-agent and without hepatic coma
In 'Viral hepatitis' section of ICD-10 (B15-B19)	B199	post-transfusion liver disorder	B19.9	Unspecified viral hepatitis without hepatic coma
In 'Viral hepatitis' section of ICD-10 (B15-B19)	B171	HC virus nephropathy	B17.1	Acute hepatitis C

## Sheet: Hep_US
Hepatitis B
US analysis code range (ICD-10 CM)	ICD-10 equivalent
B16 (Acute hepatitis B)	B16 (Acute hepatitis B)
B17.0 (Acute delta-(super) infection of hepatitis B carrier)	B17.0 (Acute delta-(super) infection of hepatitis B carrier)
B18.0 (Chronic viral hepatitis B with delta-agent)	B18.0 (Chronic viral hepatitis B with delta-agent)
B18.1 (Chronic viral hepatitis B without delta-agent)	B18.1 (Chronic viral hepatitis B without delta-agent)
B19.1 (Unspecified viral hepatitis B)	N/A
Z22.51 (Carrier of viral hepatitis B)	N/A
Hepatitis C
US analysis code range (ICD-10 CM)	ICD-10 equivalent
B17.1 (Acute hepatitis C)	B17.1 (Acute hepatitis C)
B18.2 (Chronic viral hepatitis C)	B18.2 (Chronic viral hepatitis C)
B19.2 (Unspecified viral hepatitis C)	N/A
Z22.52 (Carrier of viral hepatitis B)	N/A
Other Viral Hepatitis
US analysis code range (ICD-10 CM)	ICD-10 equivalent
B008.1 (Herpesviral hepatitis)	B00.8 (Other forms of herpesviral infection)
B15 (Acute hepatitis A)	B15 (Acute hepatitis A)
B17.2 (Acute hepatitis E)	B17.2 (Acute hepatitis E)
B17.8 (Other specified acute viral hepatitis)	B17.8 (Other specified acute viral hepatitis)
B17.9 (Acute viral hepatitis, unspecified)	B17.9 (Acute viral hepatitis, unspecified)
B18.8 (Other chronic viral hepatitis)	B18.8 (Other chronic viral hepatitis)
B18.9 (Chronic viral hepatitis, unspecified)	B18.9 (Chronic viral hepatitis, unspecified)
B19.0 (Unspecified viral hepatitis with hepatic coma)	B19.0 (Unspecified viral hepatitis with hepatic coma)
B19.9 (Unspecified viral hepatitis without hepatic coma)	B19.9 (Unspecified viral hepatitis without hepatic coma)
B25.1 (Cytomegaloviral hepatitis)	B25.1 (Cytomegaloviral hepatitis)
B26.81 (Mumps hepatitis)	B26.8 (Mumps with other complications)
B94.2 (Sequelae of viral hepatitis)	B94.2 (Sequelae of viral hepatitis)
O98.4 (Viral hepatitis complicating pregnancy, childbirth and the puerperium)	O98.4 (Viral hepatitis complicating pregnancy, childbirth and the puerperium)
Z22.50 (Carrier of unspecified viral hepatitis)	N/A
Z22.59 (Carrier of other viral hepatitis)	N/A

## Sheet: HIV
HIV
Group	Code	Disease Translation	ICD-10	ICD-10 Name
Current codes for HIV	R75	HIV test positive
Current codes for HIV	Z21	HIV carrier
Current codes for HIV	B24	HIV infection
Current codes for HIV	B24	HIV-1 infection
Current codes for HIV	B24	HIV-2 infection
Current codes for HIV	B230	acute HIV infection syndrome
HIV terms ("HIV")	B206	HIV carinii pneumonia	B20.6	HIV disease resulting in Pneumocystis jirovecii pneumonia
HIV terms ("HIV")	B200	HIV nontuberculous mycobacteriosis	B20.0	HIV disease resulting in mycobacterial infection
HIV terms ("HIV")	B220	HIV encephalopathy	B22.0	HIV disease resulting in encephalopathy
HIV terms ("HIV")	B202	HIV cytomegalovirus infection	B20.2	HIV disease resulting in cytomegaloviral disease
HIV terms ("HIV")	B238	HIV retinopathy	B23.8	HIV disease resulting in other specified conditions
HIV terms ("HIV")	B204	HIV candidiasis	B20.4	HIV disease resulting in candidiasis
HIV terms ("HIV")	B212	HIV non-Hodgkin disease	B21.2	HIV disease resulting in other types of non-Hodgkin lymphoma
HIV terms ("HIV")	B210	HIV Kaposi s sarcoma	B21.0	HIV disease resulting in Kaposi sarcoma
HIV terms ("HIV")	B221	HIV interstitial pneumonia	B22.1	HIV disease resulting in lymphoid interstitial pneumonitis
HIV terms ("HIV")	B211	HIV Burkitt's lymphoma	B21.1	HIV disease resulting in Burkitt lymphoma
HIV terms ("HIV")	B220	HIV dementia	B22.0	HIV disease resulting in encephalopathy
HIV terms ("HIV")	B203	HIV herpesvirus infection	B20.3	HIV disease resulting in other viral infections
HIV terms ("HIV")	B24	neonatal HIV infection	B24	Human immunodeficiency virus [HIV] disease resulting in other conditions
HIV terms ("HIV")	P002	newborn of mother with HIV infection	P00.2	Fetus and newborn affected by maternal infectious and parasitic diseases
In 'HIV virus' section of ICD-10 (B20-B24)	B222	slim disease	B22.2	HIV disease resulting in wasting syndrome
In 'HIV virus' section of ICD-10 (B20-B24)	B238	AIDS nephropathy	B23.8	HIV disease resulting in other specified conditions
In 'HIV virus' section of ICD-10 (B20-B24)	B24	acquired immunodeficiency syndrome	B24	Unspecified human immunodeficiency virus [HIV] disease
In 'HIV virus' section of ICD-10 (B20-B24)	B24	AIDS	B24	Unspecified human immunodeficiency virus [HIV] disease
In 'HIV virus' section of ICD-10 (B20-B24)	B24	AIDS-related complex syndrome	B24	Unspecified human immunodeficiency virus [HIV] disease

## Sheet: HIV_US
HIV
US analysis code range (ICD-10 CM)	ICD-10 equivalent
B20 (Human immunodeficiency virus [HIV] disease)	B20-B24 (Human immunodeficiency virus [HIV] disease)
B97.35 (Human immunodeficiency virus, type 2 [HIV 2] as the cause of diseases classified elsewhere)	B97.3 (Retrovirus as the cause of diseases classified to other chapters)
Z21 (Asymptomatic human immunodeficiency virus [HIV] infection status)	Z21 (Asymptomatic human immunodeficiency virus [HIV] infection status)

## Sheet: Alcoholism
Alcoholism
Group	Code	Disease Translation	ICD-10	ICD-10 Name
Current codes for alcoholism	E244	alcoholic pseudo Cushing's syndrome
Current codes for alcoholism	E52	alcoholic pellagra
Current codes for alcoholism	F100	acute alcoholism	F10.0	Mental and behavioural disorders due to use of alcohol - Acute intoxication
Current codes for alcoholism	F100	alcoholic delirium	F10.0	Mental and behavioural disorders due to use of alcohol - Acute intoxication
Current codes for alcoholism	F101	alcohol abuse
Current codes for alcoholism	F102	alcoholism
Current codes for alcoholism	F103	alcohol withdrawal state
Current codes for alcoholism	F104	alcoholic delirium
Current codes for alcoholism	F104	alcohol withdrawal delirium
Current codes for alcoholism	F104	alcohol-induced delirium tremens
Current codes for alcoholism	F105	alcoholic psychosis
Current codes for alcoholism	F105	alcoholic hallucinosis
Current codes for alcoholism	F105	alcoholic paranoia
Current codes for alcoholism	F106	alcoholic Korsakoff syndrome
Current codes for alcoholism	F106	alcoholic polyneuritic psychosis
Current codes for alcoholism	F107	alcoholic dementia
Current codes for alcoholism	F107	alcohol induced persisting cognitive impairment
Current codes for alcoholism	F107	chronic alcoholic brain syndrome
Current codes for alcoholism	F107	alcoholic brain syndrome
Current codes for alcoholism	F107	alcoholic late-onset personality disorder
Current codes for alcoholism	F107	depression in alcoholism
Current codes for alcoholism	F107	alcoholic mania
Current codes for alcoholism	F107	alcoholic residual affective disorder
Current codes for alcoholism	G312	alcoholic cerebellar ataxia
Current codes for alcoholism	G312	alcoholic encephalopathy
Current codes for alcoholism	G312	alcoholic cerebral degeneration
Current codes for alcoholism	G405	alcoholic epilepsy
Current codes for alcoholism	G621	alcoholic polyneuropathy
Current codes for alcoholism	G701	alcoholic neuromuscular disorder
Current codes for alcoholism	G721	alcoholic myopathy
Current codes for alcoholism	H470	alcoholic optic nerve disorder
Current codes for alcoholism	I426	alcoholic cardiomyopathy
Current codes for alcoholism	K292	alcoholic gastritis
Current codes for alcoholism	K700	alcoholic fatty liver
Current codes for alcoholism	K701	alcoholic hepatitis
Current codes for alcoholism	K701	acute alcoholic hepatitis
Current codes for alcoholism	K702	alcoholic hepatic fibrosis
Current codes for alcoholism	K703	alcoholic cirrhosis
Current codes for alcoholism	K703	decompensated alcoholic cirrhosis
Current codes for alcoholism	K703	esophageal varix associated with alcoholic cirrhosis
Current codes for alcoholism	K704	alcoholic hepatic failure
Current codes for alcoholism	K704	acute alcoholic hepatic failure
Current codes for alcoholism	K704	chronic alcoholic hepatic failure
Current codes for alcoholism	K704	subacute alcoholic hepatic failure
Current codes for alcoholism	K709	alcoholic liver disorder
Current codes for alcoholism	K709	alcoholic liver disease
Current codes for alcoholism	K709	chronic alcoholic liver disorder
Current codes for alcoholism	K852	alcoholic acute pancreatitis
Current codes for alcoholism	K860	alcohol-induced chronic pancreatitis
Current codes for alcoholism	T510	ethyl alcohol poisoning	T51.0	Toxic effect of alcohol - Ethanol (excl. acute alcohol intoxication or "hangover" effects; drunkenness; pathological alcohol intoxication)
Current codes for alcoholism	T519	toxic effect of alcohol	T51.9	Toxic effect of alcohol - Alcohol, unspecified
In relevant alcoholism sections of ICD-10 (F10.1-F10.9; K70; T51)	F106	Korsakoff syndrome	F10.6	Mental and behavioural disorders due to use of alcohol - Amnesic syndrome
In relevant alcoholism sections of ICD-10 (F10.1-F10.9; K70; T51)	K703	Esophageal variceal bleeding associated with alcoholic liver cirrhosis	K70.3	Alcoholic cirrhosis of liver
In relevant alcoholism sections of ICD-10 (F10.1-F10.9; K70; T51)	K700	Zieve syndrome	K70.0	Alcoholic fatty liver

## Sheet: Alc_US
Alcoholism
US analysis code range (ICD-10 CM)	ICD-10 equivalent
E24.4 (Alcohol-induced pseudo-Cushing's syndrome)	E24.4 (Alcohol-induced pseudo-Cushing syndrome)
F10 (Alcohol related disorders)	F10 (Mental and behavioural disorders due to use of alcohol)
G31.2 (Degeneration of nervous system due to alcohol)	G31.2 (Degeneration of nervous system due to alcohol)
G62.1 (Alcoholic polyneuropathy)	G62.1 (Alcoholic polyneuropathy)
G72.1 (Alcoholic myopathy)	G72.1 (Alcoholic myopathy)
I42.6 (Alcoholic cardiomyopathy)	I42.6 (Alcoholic cardiomyopathy)
K29.2 (Alcoholic gastritis)	K29.2 (Alcoholic gastritis)
K70 (Alcoholic liver disease)	K70 (Alcoholic liver disease)
K85.2 (Alcohol induced acute pancreatitis)	K85.2 (Alcohol induced acute pancreatitis)
K86.0 (Alcohol-induced chronic pancreatitis)	K86.0 (Alcohol-induced chronic pancreatitis)
O35.4 (Maternal care for (suspected) damage to fetus from alcohol)	O35.4 (Maternal care for (suspected) damage to fetus from alcohol)
O99.31 (Alcohol use complicating pregnancy, childbirth, and the puerperium)	O99.3 (Mental disorders and diseases of the nervous system complicating pregnancy, childbirth and the puerperium)

## Sheet: Toxic Liver Disease
Toxic Liver Disease
Group	Code	Disease Translation	ICD-10	ICD-10 Name
Current codes for toxic liver disease	K719	toxic liver disorder
Current codes for toxic liver disease	K719	drug-induced liver injury
In 'Toxic liver disease' section of ICD-10 (K71)	K716	drug-induced hepatitis	K71.6	Toxic liver disease with hepatitis, not elsewhere classified
In 'Toxic liver disease' section of ICD-10 (K71)	K712	acute drug-induced hepatitis	K71.2	Toxic liver disease with acute hepatitis
In 'Toxic liver disease' section of ICD-10 (K71)	K710	intrahepatic cholestasis	K71.0	Toxic liver disease with cholestasis
In 'Toxic liver disease' section of ICD-10 (K71)	K711	chronic drug-induced hepatic failure	K71.1	Toxic liver disease with hepatic necrosis
In 'Toxic liver disease' section of ICD-10 (K71)	K711	drug-induced fulminant hepatitis	K71.1	Toxic liver disease with hepatic necrosis
In 'Toxic liver disease' section of ICD-10 (K71)	K713	chronic drug-induced hepatitis	K71.3	Toxic liver disease with chronic persistent hepatitis
In 'Toxic liver disease' section of ICD-10 (K71)	K710	intrahepatic obstructive jaundice	K71.0	Toxic liver disease with cholestasis
In 'Toxic liver disease' section of ICD-10 (K71)	K716	toxic hepatitis	K71.6	Toxic liver disease with hepatitis, not elsewhere classified
In 'Toxic liver disease' section of ICD-10 (K71)	K717	drug-induced cirrhosis	K71.7	Toxic liver disease with fibrosis and cirrhosis of liver
In 'Toxic liver disease' section of ICD-10 (K71)	K711	acute drug-induced hepatic failure	K71.1	Toxic liver disease with hepatic necrosis
In 'Toxic liver disease' section of ICD-10 (K71)	K710	Byler disease	K71.0	Toxic liver disease with cholestasis
In 'Toxic liver disease' section of ICD-10 (K71)	K710	progressive familial intrahepatic cholestasis type 1	K71.0	Toxic liver disease with cholestasis
In 'Toxic liver disease' section of ICD-10 (K71)	K718	toxic peliosis hepatis	K71.8	Toxic liver disease with other disorders of liver
In 'Toxic liver disease' section of ICD-10 (K71)	K710	progressive familial intrahepatic cholestasis type 2	K71.0	Toxic liver disease with cholestasis
In 'Toxic liver disease' section of ICD-10 (K71)	K710	progressive familial intrahepatic cholestasis	K71.0	Toxic liver disease with cholestasis
In 'Toxic liver disease' section of ICD-10 (K71)	K718	toxic hepatic veno-occlusive disease	K71.8	Toxic liver disease with other disorders of liver

## Sheet: TLD_US
Toxic Liver Disease
US analysis code range (ICD-10 CM)	ICD-10 equivalent
K71 (Toxic liver disease)	K71 (Toxic liver disease)

## Sheet: Biliary Cirrhosis
Biliary Cirrhosis, and Cholangitis
Group	Code	Disease Translation	ICD-10	ICD-10 Name
Current codes for biliary cirrhosis	K743	primary biliary cirrhosis
Current codes for biliary cirrhosis	K743	asymptomatic primary biliary cirrhosis
Current codes for biliary cirrhosis	K743	symptomatic primary biliary cirrhosis
Current codes for biliary cirrhosis	K745	biliary cirrhosis
Biliary cirrhosis terms ("biliary" AND "cirrho")	K744	secondary biliary liver cirrhosis	K74.4	Secondary biliary cirrhosis
In relevant 'biliary cirrhosis' sections of ICD-10 (K74.3-K74.5)	K743	primary biliary cholangitis	K74.3	Primary biliary cirrhosis
In relevant 'biliary cirrhosis' sections of ICD-10 (K74.3-K74.5)	K743	asymptomatic primary biliary cholangitis	K74.3	Primary biliary cirrhosis
In relevant 'biliary cirrhosis' sections of ICD-10 (K74.3-K74.5)	K743	symptomatic primary biliary cholangitis	K74.3	Primary biliary cirrhosis
In relevant 'biliary cirrhosis' sections of ICD-10 (K74.3-K74.5)	K743	Charcot's cirrhosis	K74.3	Primary biliary cirrhosis
In relevant 'biliary cirrhosis' sections of ICD-10 (K74.3-K74.5)	K743	unilobar cirrhosis	K74.3	Primary biliary cirrhosis
In relevant 'biliary cirrhosis' sections of ICD-10 (K74.3-K74.5)	K743	Chronic non-suppurative destructive cholangitis	K74.3	Primary biliary cirrhosis
In relevant 'biliary cirrhosis' sections of ICD-10 (K74.3-K74.5)	K743	Esophageal varix with primary biliary cholangitis	K74.3	Primary biliary cirrhosis
In relevant 'biliary cirrhosis' sections of ICD-10 (K74.3-K74.5)	K744	obstructive cirrhosis	K74.4	Secondary biliary cirrhosis
In relevant 'biliary cirrhosis' sections of ICD-10 (K74.3-K74.5)	K745	cholangiolitic liver cirrhosis	K74.5	Biliary cirrhosis, unspecified

## Sheet: BIL_US
Toxic Liver Disease
US analysis code range (ICD-10 CM)	ICD-10 equivalent
K71 (Toxic liver disease)	K71 (Toxic liver disease)
Biliary cirrhosis
US analysis code range (ICD-10 CM)	ICD-10 equivalent
K74.3 (Primary biliary cirrhosis)	K74.3 (Primary biliary cirrhosis)
K74.4 (Secondary biliary cirrhosis)	K74.4 (Secondary biliary cirrhosis)
K74.5 (Biliary cirrhosis, unspecified)	K74.5 (Biliary cirrhosis, unspecified)
Haemochromatosis
US analysis code range (ICD-10 CM)	ICD-10 equivalent
E83.11 (Hemochromatosis)	E83.1 (Disorders of iron metabolism)
Gaucher Disease
US analysis code range (ICD-10 CM)	ICD-10 equivalent
E75.22 (Gaucher disease)	E75.2 (Other sphingolipidosis)
Autoimmune Hepatitis
US analysis code range (ICD-10 CM)	ICD-10 equivalent
K75.4 (Autoimmune hepatitis)	K75.4 (Autoimmune hepatitis)
Wilson's Disease
US analysis code range (ICD-10 CM)	ICD-10 equivalent
E83.01 (Wilson's disease)	E83.0 (Disorders of copper metabolism)
E?				T51.0	Toxic effect of alcohol - Ethanol (excl. acute alcohol intoxication or "hangover" effects; drunkenness; pathological alcohol intoxication)
E?				T51.9	Toxic effect of alcohol - Alcohol, unspecified
					Toxic effect of alcohol - Methanol (excl. acute alcohol intoxication or "hangover" effects)

[truncated: 2 more sheets: Other, Oth_US]
