# Supplementary material for: Comorbidities and healthcare costs and resource use of patients with nonalcoholic fatty liver disease (NAFLD) and nonalcoholic steatohepatitis (NASH) in the Japan medical data vision database
Source: J Gastroenterol. 2021 Jan 26;56(3):274–84. doi: 10.1007/s00535-021-01759-2 (PMC7932941; doi:10.1007/s00535-021-01759-2)
Supplement: Supplementary file 2 — Supplementary file2 (XLSX 113 KB) [file 535_2021_1759_MOESM2_ESM.xlsx]

## Sheet: Cardiovascular Disease
Cardiovascular Disease
diseasecode	icd10code	diseasename_eng
8833052	A188	tuberculous cardiomyopathy
8835135	A188	pericardial tuberculosis
8835118	A188	endocardial tuberculosis
8833064	A188	tuberculous arteriitis
8835789	A395	meningococcal heart disease
4209014	A520	syphilitic pericarditis
8834964	A520	cardiovascular syphilis
8839071	A520	syphilitic myocarditis
8839074	A520	syphilitic cardiovalvulitis
8839085	A520	syphilitic endarteritis
8839081	A520	syphilitic aneurysm of aorta
8839080	A520	syphilitic aortic valve insufficiency
8839079	A520	syphilitic aortitis
8839088	A520	syphilitic pulmonary valve regurgitation
8847704	A938	severe fever with thrombocytopenia syndrome
8830284	B085	aphthous angina
8831565	B376	candidal endocarditis
8834495	B572	Chagas' disease myocarditis
8844144	D350	pheochromocytoma hypertension
2866010	D65	disseminated intravascular coagulation
8833592	D65	acquired afibrinogenemia
8834820	D65	consumption coagulopathy
8833257	D65	fulminant purpura
8836416	D65	hyperfibrinolysis
8836836	D65	secondary fibrinolytic disorder
8845702	D66	congenital hemophilia with factor VIII inhibitor
2860001	D66	hemophilia
2860002	D66	hemophilia A
7132002	D66	hemophilic arthritis
8833200	D66	hemophilic bleeding
8845703	D67	congenital hemophilia with factor IX inhibitor
2861002	D67	hemophilia B
8837880	D67	hypothrombinemia
8830741	D680	von Willebrand-Jurgens thrombopathy
2878001	D680	angiohemophilia
2864002	D680	von Willebrand's disease
8847783	D681	congenital factor xi deficiency
8830578	D681	hereditary factor XI deficiency
8836376	D682	congenital afibrinogenemia
8836288	D682	congenital factor X deficiency
8836289	D682	congenital factor XII deficiency
8848584	D682	congenital factor XIII A-subunit deficiency
8836290	D682	congenital factor XIII deficiency
8839602	D682	dysfibrinogenemia
8837258	D682	factor V deficiency
8847221	D682	factor VII deficiency
2866028	D682	fibrinogen deficiency
8839604	D682	fibrinopenia
8833667	D682	hyperfibrinogenemia
8837883	D682	hypoproconvertinemia
2863020	D682	hypoprothrombinaemia
2863010	D682	parahemophilia
2863004	D682	prothrombin deficiency
2865003	D683	circulating anticoagulant disease
2867001	D684	acquired coagulation factor deficiency
8847752	D684	acquired factor xiii deficiency
8845658	D684	acquired hemophilia A
8845659	D684	acquired hemophilia B
8833586	D684	acquired hypoprothrombinemia
8831538	D684	coagulation deficiency due to liver disease
8839505	D684	coagulation deficiency due to vitamin K deficiency
8847158	D685	antithrombin deficiency
8830404	D685	antithrombin III deficiency
8841336	D685	protein C deficiency
8841337	D685	protein S deficiency
7100033	D686	antiphospholipid syndrome
8841123	D686	lupus anticoagulant
7100034	D686	primary antiphospholipid antibody syndrome
8841124	D688	lupus thrombocytopenia
8849422	D688	Torsoow's syndrome
8840505	D688	afibrinogenemia
8839603	D688	fibrinogenopenia
2863009	D688	hypoinosis
2869008	D689	blood coagulation disorder
2869004	D689	coagulation deficiency
2869021	D689	congenital blood coagulation factor disorder
8848314	D690	IgA vasculitis
8848315	D690	IgA vasculitic arthritis
8830390	D690	allergic angiitis
8842546	D690	anaphylactoid purpura
8834160	D690	arthritis associated with Schoenlein-Henoch purpura
2878004	D690	purpura nephritis
8834703	D690	purpura symptomatica
2870012	D690	Schoenlein-Henoch purpura
8833107	D691	thrombopathy
8830901	D691	round thrombocytopathy
8833573	D691	acquired blood platelet hypofunction
8842165	D691	Bernard-Soulier syndrome
8836196	D691	congenital platelet dysfunction
8832695	D691	giant platelet syndrome
8830465	D691	misshapen platelet
2871003	D691	platelet dysfunction
8833106	D691	platelet hypofunction
2871008	D691	thrombasthenia
8837961	D692	Davis purpura
2870026	D692	purpura
2870019	D692	purpura annularis telangiectodes
2872010	D692	purpura simplex
8842636	D692	senile purpura
8836522	D692	systemic purpura
2873013	D693	idiopathic thrombocytopenic purpura
8846222	D693	chronic idiopathic thrombocytopenic purpura
8846110	D693	acute idiopathic thrombocytopenic purpura
8830887	D693	Evans syndrome
2873007	D694	thrombocytopenic purpura
8833302	D694	primary thrombocytopenia
8833812	D694	thrombocytopenia due to bone marrow hypoplasia
8830570	D694	hereditary thrombocytopenia
2280083	D694	Kasabach-Merritt syndrome
8836825	D695	secondary thrombocytopenia
8844605	D695	heparin-induced thrombocytopenia
2874005	D695	secondary thrombocytopenic purpura
2873019	D695	drug-induced thrombocytopenic purpura
2872008	D695	secondary purpura
2875001	D696	thrombocytopenia
8834538	D696	cyclic thrombocytopenia
8832696	D696	macrothrombocytopenia
8848463	D696	Epstein's syndrome
2878003	D698	congestive purpura
4489007	D698	capillary fragility
8840572	D698	capillary fragility
2869010	D699	bleeding tendency
2387003	D758	thrombocytosis
8838397	D758	secondary thrombocytosis
1359009	D868	cardiac sarcoidosis
8834032	D868	sarcoid myocarditis
8832829	D891	cryoglobulinemic vasculitis
8833517	E059	cardiomyopathy due to thyrotoxicosis
2429015	E059	thyrotoxic heart failure
8845070	E105	peripheral vascular disorder in type 1 diabetes
8845066	E105	arteriosclerosis in type 1 diabetes
8845067	E105	artery occlusion in type 1 diabetes
8845099	E115	peripheral vascular disorder in type 2 diabetes
8845095	E115	arteriosclerosis in type 2 diabetes
8845096	E115	artery occlusion in type 2 diabetes
2506011	E145	diabetic artery occlusion
8838077	E145	diabetic arteriosclerosis
2650004	E511	beriberi heart
8830821	E639	nutritional cardiomyopathy
8830305	E854	amyloid cardiomyopathy
8834886	E854	cardiac amyloidosis
8846224	E888	mitochondrial cardiomyopathy
8836892	E889	metabolic cardiomyopathy
8842565	F010	vascular dementia of acute onset
8847912	F011	CADASIL
8842626	F011	cortical dementia
8842608	F011	multi infarct dementia
8842625	F012	subcortical dementia
8842571	F019	vascular dementia
2904001	F069	cerebrovascular mental disorder
8834893	F453	psychogenic hypertension
3062008	F453	psychogenic tachycardia
8838723	G08	cerebral venous sinus thrombosis
8830967	G08	lateral sinus thrombosis
3259010	G08	sagittal sinus thrombosis
3259008	G08	cavernous sinus thrombosis
3259011	G08	sigmoid sinus thrombosis
7840010	G441	vascular headache
4332006	G450	vertebral artery insufficiency
4359041	G450	basilar insufficiency
4333004	G450	vertebrobasilar insufficiency
8837831	G450	vertebrobasilar insufficiency
8838303	G451	internal carotid artery insufficiency
4369015	G458	impending stroke
4241001	G458	subclavian steal syndrome
4359038	G459	cerebrovascular spasm
4359007	G459	transient ischemic attack
4359052	G459	reversible ischemic neurologic disability
8838752	G459	cerebral vasospasm
3482003	G932	essential intracranial hypertension
8841028	G932	benign intracranial hypertension
3361002	G951	vascular myelopathy
4359024	G951	anterior spinal artery syndrome
8835996	G951	spinal artery syndrome
3369021	G951	posterior spinal artery syndrome
3361005	G951	hematomyelia
3361019	G951	hematorrhachis
8839111	G951	intermittent claudication of cauda equina
8835999	G951	spinal cord edema
3361004	G951	spinal cord infarction
4320004	G951	spinal epidural hemorrhage
8835989	G951	spinal intermittent claudication
3361013	G951	spinal subdural hemorrhage
8847133	G951	spontaneous cervical spinal epidural hematoma
8841442	G951	subacute necrotizing myelopathy
8830528	G951	transient spinal cord ischemia
8830534	H340	transient retinal artery occlusion
8840648	H341	central retinal artery occlusion
3623037	H342	retinal artery occlusion
8840649	H342	branch retinal artery occlusion
3623033	H342	retinal embolism
8840636	H348	retinal vein thrombosis
8840646	H348	central retinal vein thrombosis
8840638	H348	branch retinal vein occlusion
8847907	H348	macular edema due to branch retinal vein occlusion
8847909	H348	macular edema due to central retinal vein occlusion
8847908	H348	macular edema due to retinal vein occlusion
3623046	H348	retinal vein occlusion
8840647	H348	central retinal vein occlusion
3623048	H348	central retinal vein occlusion
3623005	H349	retinal circulatory disturbance
3621010	H350	hypertensive retinopathy
3621009	H350	fundus hypertonicus
8833424	H350	hypertensive optic nerve retinopathy
3621019	H350	retinal vascular disorder
3621018	H350	retinal vasculitis
3621040	H350	retinal perivasculitis
8840618	H350	retinal vascular spasm
8842251	H350	retinal arteriolar macroaneurysm
8838265	H350	arteriosclerotic fundus oculi
3621042	H350	arteriosclerotic fundus finding
3621006	H350	retinal artery tortuosity
8840655	H350	retinal microaneurysm
8840619	H350	retinal thrombophlebitis
8847575	H353	polypoidal choroidal vasculopathy
3650005	H400	ocular hypertension
8846298	H598	postoperative ocular hypertension
3909011	I00	acute rheumatic fever
3909003	I00	rheumatic fever
8840935	I00	rheumatoid interstitial pneumonitis
3939001	I010	rheumatic pericarditis
3910002	I010	acute rheumatic pericarditis
8832462	I011	acute rheumatic endocarditis
3912001	I012	acute rheumatic myocarditis
8836695	I050	mitral valve stenosis
8840946	I051	rheumatic mitral regurgitation
3942006	I052	mitral stenosis and insufficiency
8836698	I058	mitral valve incompetence
3949003	I058	mitral valve papillary muscle incompetence
8836697	I059	mitral valve endocarditis
4240009	I059	mitral valve disease
4240018	I059	mitral valve disease
3949001	I059	mitral valve disease
8840945	I059	rheumatic mitral valve disease
8840947	I060	rheumatic aortic stenosis
8840950	I061	rheumatic aortic insufficiency
8840948	I062	rheumatic aortic stenosis with insufficiency-regurgitation
8840949	I069	rheumatic aortic valve disease
8834110	I070	tricuspid stenosis
3970008	I071	tricuspid regurgitation
8834113	I071	tricuspid valve incompetence
8840941	I071	rheumatic tricuspid valve incompetence
8834109	I072	tricuspid valve stenosis and incompetence
8834111	I078	tricuspid valve endocarditis
3970005	I078	incomplete tricuspid valve
3970011	I079	tricuspid valve disease
8840940	I079	rheumatic tricuspid valve disorder
8848960	I080	aortic stenosis and mitral stenosis
8848969	I080	aortic insufficiency and mitral insufficiency
8848956	I080	aortic stenosis and insufficiency and mitral stenosis
8848941	I080	mitral stenosis and insufficiency and aortic insufficiency
8848957	I080	aortic stenosis and insufficiency and mitral insufficiency
8848962	I080	aortic stenosis and mitral insufficiency
8848940	I080	mitral stenosis and insufficiency and aortic stenosis
8848946	I081	mitral insufficiency and tricuspid insufficiency
8848945	I081	mitral insufficiency and tricuspid stenosis
8848943	I081	mitral stenosis and tricuspid insufficiency
8848942	I081	mitral stenosis and tricuspid stenosis
8848966	I082	aortic insufficiency and tricuspid insufficiency
8848959	I082	aortic stenosis and tricuspid insufficiency
8848965	I082	aortic insufficiency and tricuspid stenosis
8848958	I082	aortic stenosis and tricuspid stenosis
8848970	I083	aortic insufficiency and mitral insufficiency and tricuspid insufficiency
8848968	I083	aortic insufficiency and mitral stenosis and tricuspid insufficiency
8848963	I083	aortic stenosis and mitral insufficiency and tricuspid insufficiency
8848961	I083	aortic stenosis and mitral stenosis and tricuspid insufficiency
8848972	I088	aortic valve insufficiency and pulmonary valve insufficiency
8848948	I088	mitral insufficiency and pulmonary valve insufficiency
8848881	I088	tricuspid insufficiency and pulmonary valve insufficiency
4249020	I089	combined valvular disease
3980001	I090	rheumatic myocarditis
3979001	I091	rheumatic heart valve disease
8840944	I091	rheumatic valvulitis
8840411	I092	chronic rheumatic pericarditis
8840943	I099	rheumatic cardiac failure
8840942	I099	rheumatic carditis
3989002	I099	rheumatic heart disease
8849300	I10	Hypertensive headache
8833421	I10	hypertension
8840107	I10	essential hypertension
8842178	I10	hypertensive crisis
8830212	I10	malignant hypertension
8842488	I10	hypertensive urgency
8842089	I10	high renin hypertension
8848337	I10	hyperuricemia associated with hypertension
8832479	I10	borderline hypertension
4019016	I10	juvenile hypertension
8842500	I10	systolic hypertension
8842094	I10	low renin hypertension
4019017	I10	juvenile borderline hypertension
8833422	I110	hypertensive congestive heart failure
8833426	I110	hypertensive cardiac failure
4029010	I119	hypertensive heart disease
8833427	I120	hypertensive renal failure
4039028	I129	arteriosclerotic nephrosclerosis
4039026	I129	arteriosclerotic contracted kidney
4039025	I129	arteriosclerotic kidney
4039006	I129	hypertensive nephropathy
4039005	I129	hypertensive renal disease
5879003	I129	benign nephrosclerosis
4039001	I129	malignant nephrosclerosis
4039036	I129	primary contracted kidney
4039033	I129	hypertensive nephrosclerosis
8833425	I139	hypertensive heart and renal disease
8835586	I150	renovascular hypertension
8835605	I151	renal parenchymal hypertension
8835614	I151	renal hypertension
8838336	I152	endocrine hypertension
8839689	I152	adrenal hypertension
8849491	I152	Riddle syndrome
8849279	I158	Pseudoaldosteronism
8838398	I159	secondary hypertension
4139026	I200	unstable angina
4139023	I200	intermediate angina
8836816	I200	worsening effort angina
8834877	I200	de novo effort angina
8836815	I200	worsening angina
4119019	I200	impending myocardial infarction
8837558	I200	intermediate coronary syndrome
8845119	I201	coronary spastic angina
4139004	I201	variant angina
8833095	I201	vasospastic angina
8841212	I208	exercise angina
8830403	I208	angina at rest
4139028	I208	nocturnal angina
8841211	I208	effort and rest angina
8844586	I208	microvascular angina
4139007	I209	angina pectoris
8847005	I209	angina and triple vessel disease
8832508	I209	anginal syndrome
8847838	I209	stable angina
8832401	I210	acute anterior myocardial infarction
8832400	I210	acute anterolateral myocardial infarction
8847004	I210	acute extensive anterior myocardial infarction
8832402	I210	acute anterior apical myocardial infarction
8832403	I210	acute anteroseptal infarct
8832298	I211	acute inferolateral myocardial infarction
8832297	I211	acute inferior posterior myocardial infarction
8847013	I211	rupture of chordae tendineae - associated with acute myocardial infarction
8847057	I211	papillary muscle rupture - associated with acute myocardial infarction
8832310	I211	acute inferior infarction
8832404	I212	acute lateral myocardial infarction
8832357	I212	acute posterolateral myocardial infarction
8832347	I212	acute posterior myocardial infarction
8832387	I212	acute apical-lateral myocardial infarction
8832338	I212	acute high lateral myocardial infarction
8847031	I212	ventricular septal perforation - associated with acute myocardial infarction
8832326	I212	acute basal-lateral myocardial infarction
8832356	I212	acute posterobasal myocardial infarction
8832348	I212	acute posteroseptal myocardial infarction
8847039	I212	atrial septal perforation - associated with acute myocardial infarction
8843284	I212	acute right ventricular infarction
8832409	I212	acute septal infarction
8847040	I213	intraatrial thrombosis - associated with acute myocardial infarction
8832316	I213	acute transmural myocardial infarction
8847032	I213	intraventricular thrombosis - associated with acute myocardial infarction
8847038	I213	cardiac rupture - associated with acute myocardial infarction
8847036	I213	apical thrombosis - associated with acute myocardial infarction
8832389	I214	acute subendocardial myocardial infarction
8834919	I219	myocardial infarction
8832376	I219	acute myocardial infarction
8846988	I219	ST elevation type acute myocardial infarction
8847060	I219	non-ST-elevation myocardial infarction
8847059	I219	non-Q wave myocardial infarction
4109038	I219	cardiac rupture
8844146	I219	coronal rupture of aneurysm
8842490	I219	left ventricular free wall rupture
8842460	I219	right ventricular free wall rupture
8833965	I220	recurrent anterior myocardial infarction
8833970	I220	recurrent septal infarction
8833961	I221	recurrent inferior infarction
8833962	I228	recurrent posterior myocardial infarction
8833966	I228	recurrent lateral myocardial infarction
8833963	I229	subsequent myocardial infarction
8832383	I230	hemopericardium following acute myocardial infarction
8832378	I232	ventricular septal perforation following acute myocardial infarction
4109056	I232	interventricular septum rupture
8832380	I233	cardiac rupture following acute myocardial infarction
8832377	I234	ruptured chordae tendineae following acute myocardial infarction
8832384	I235	papillary muscle rupture after acute myocardial infarction
8832385	I235	papillary muscle incompetence following acute myocardial infarction
8832379	I236	intraventricular thrombosis following acute myocardial infarction
8832382	I236	intraatrial thrombosis following acute myocardial infarction
8848709	I238	postinfarction angina
8831575	I240	coronary thrombosis
8831580	I240	coronary artery occlusion
8831578	I240	coronary artery embolism
8831576	I240	coronary artery thromboembolism
4119015	I241	post myocardial infarction syndrome
8838289	I241	Dressler syndrome
4100008	I248	coronary artery dissection
8831579	I248	coronary artery incomplete
8832330	I249	acute ischemic heart disease
8846372	I249	acute coronary syndrome
8831572	I251	coronary atherosclerosis
4140013	I251	coronary arteriosclerotic heart disease
8831574	I251	coronary stenosis
4140008	I251	coronary arteriosclerosis
8845239	I251	coronary artery calcification
4140014	I251	coronary artery disease
4140020	I251	arteriosclerotic coronary insufficiency
8837807	I252	old myocardial infarction
8837801	I252	old inferior myocardial infarction
8837809	I252	old anteroseptal myocardial infarction
8847530	I252	old anterior myocardial infarction
8837804	I252	old posterior myocardial infarction
8837810	I252	old lateral myocardial infarction
4141004	I253	ventricular aneurysm
8842762	I253	atrial aneurysm
8842760	I253	interventricular septum aneurysm
4141001	I254	coronary aneurysm
4141003	I254	coronary arteriovenous fistula
8846370	I254	coronary artery dilatation
8832678	I255	ischemic cardiomyopathy
4148001	I255	myocardial ischemia
8842211	I256	silent myocardial ischemia
4110003	I258	chronic coronary insufficiency
8831573	I258	coronary arteritis
4149007	I259	ischemic heart disease
8831577	I259	coronary artery heart disease
4150001	I260	acute cor pulmonale
8838859	I269	pulmonary artery thromboembolism
8838849	I269	pulmonary embolism
8838838	I269	pulmonary venous thromboembolism
8841667	I269	chronic pulmonary thromboembolism
8848988	I269	pulmonary thromboembolism
8841668	I269	idiopathic chronic pulmonary embolism
8838858	I269	pulmonary thrombosis
8838837	I269	pulmonary venous thrombosis
8838827	I269	pulmonary infarction
8844804	I270	pulmonary arterial hypertension
8846195	I270	idiopathic pulmonary arterial hypertension
8838825	I270	pulmonary hypertension
4160003	I270	primary pulmonary hypertension
8845466	I270	pulmonary veno-occlusive disease
8846206	I270	pulmonary capillary hemangiomatosis
8841669	I272	chronic thromboembolic pulmonary hypertension
8844798	I272	secondary pulmonary hypertension
8830160	I278	Eisenmenger's syndrome
4169002	I279	cor pulmonale
4169004	I279	chronic cor pulmonale
4169003	I279	pulmonary heart disease
4170003	I280	pulmonary arteriovenous fistula
4472003	I280	pulmonary artery fistula
8838868	I281	pulmonary artery aneurysm
8846441	I281	pulmonary artery dilatation
4179001	I288	idiopathic dilatation of the pulmonary artery
8842529	I288	pulmonary artery rupture
8845465	I288	pulmonary vein stenosis
8838812	I288	stenosis of pulmonary vessel
8838813	I289	pulmonary vascular disease
8838188	I300	idiopathic pericarditis
8832431	I300	acute nonspecific idiopathic pericarditis
8831626	I301	infective pericarditis
8838799	I301	pneumococcal pericarditis
8838821	I301	septic pericarditis
4209010	I301	bacterial pericarditis
8839828	I301	staphylococcal pericarditis
8832360	I301	acute bacterial pericarditis
8830184	I301	subacute bacterial pericarditis
4209002	I301	purulent pericarditis
8841192	I301	streptococcal pericarditis
8847559	I308	radiation acute pericarditis
8834670	I308	serous pericarditis
4209004	I309	acute pericarditis
8832433	I309	acute non-rheumatic pericarditis
8840407	I310	chronic abhesive pericarditis
4209009	I310	adhesive pericarditis
8835139	I311	pericardial calcification
4232006	I311	constrictive pericarditis
4232009	I311	chronic constrictive pericarditis
8835137	I312	hemopericardium
8835136	I312	hemopneumopericardium
8842525	I313	chyle pericardial effusion
8835206	I318	autoimmune pericarditis
8840349	I318	chronic bacterial pericarditis
4200001	I319	cardiac tamponade
4239018	I319	pericardial effusion
8835138	I319	hydropericardium
4239008	I319	pericarditis
8834923	I319	myopericarditis
4209007	I319	epicarditis
8847572	I319	radiation chronic pericarditis
8847566	I319	radiation pericarditis
8832217	I319	pneumopericarditis
4210009	I330	infective endocarditis
4210005	I330	bacterial endocarditis
8830116	I330	MRSA infective endocarditis
4210002	I330	subacute bacterial endocarditis
8838820	I330	septic endocarditis
8832314	I330	acute infective endocarditis
8830176	I330	subacute infective endocarditis
8841191	I330	streptococcal endocarditis
8832359	I330	acute bacterial endocarditis
8836077	I330	prolonged endocarditis
8830995	I330	Osler node
8832388	I339	acute endocarditis
4210003	I339	subacute endocarditis
4240019	I340	mitral regurgitation
8836699	I340	mitral valve incompetence
4240004	I341	mitral valve prolapse syndrome
7469018	I341	mitral valve prolapse
8839422	I342	nonrheumatic mitral valve stenosis
8842518	I348	mitral annular calcification
3949004	I348	mitral annulus enlargement
3949002	I348	mitral chordal rupture
8837399	I350	aortic valve stenosis
4241025	I351	aortic regurgitation
8837402	I351	aortic valve incompetence
8843935	I352	aortic valve stenosis and insufficiency
8837403	I358	annuloaortic ectasia
4241015	I358	aortic valve disease
8845179	I358	aortic valve prolapse
4241009	I359	aortic valvular disease
8839423	I359	nonrheumatic aortic valve disorders
8839419	I360	nonrheumatic tricuspid valve stenosis
8839421	I361	nonrheumatic tricuspid valve insufficiency
8839418	I362	nonrheumatic tricuspid valve stenosis with insufficiency
8838864	I370	pulmonary valve stenosis
8838867	I371	pulmonary valve regurgitation
8838863	I372	pulmonary valve stenosis and regurgitation
4243015	I379	pulmonary valve disease
4249004	I38	valvular heart disease
8840043	I38	valvulitis
8840044	I38	valvular insufficiency
8835117	I38	endocarditis
8833133	I38	thromboendocarditis
8831625	I400	infective myocarditis
8838185	I401	idiopathic myocarditis
8843317	I408	fulminant myocarditis
8837644	I408	toxic myocarditis
4220002	I409	acute myocarditis
4254028	I420	idiopathic dilated cardiomyopathy
8846101	I420	dilated phase hypertrophic cardiomyopathy
4254024	I420	dilated cardiomyopathy
4254001	I420	congestive cardiomyopathy
4251008	I421	obstructive hypertrophic cardiomyopathy
8846149	I421	midventricular obstructive cardiomyopathy
4254015	I422	hypertrophic cardiomyopathy
4254018	I422	nonobstructive hypertrophic cardiomyopathy
8846150	I422	apical hypertrophic cardiomyopathy
4251009	I422	idiopathic hypertrophic cardiomyopathy
4254016	I422	hypertrophic nonobstructive cardiomyopathy
8841175	I423	Loeffler's myocarditis
8841176	I423	Loeffler's endocarditis
8848202	I424	noncompaction of ventricular myocardium
8835121	I424	endocardial fibroelastosis
8848200	I424	isolated noncompaction of ventricular myocardium
8833543	I425	constrictive cardiomyopathy
8840718	I427	drug-induced cardiomyopathy
8846092	I427	adriamycin cardiomyopathy
8846105	I428	catecholamine-induced cardiomyopathy
8842533	I428	arrhythmogenic right ventricular cardiomyopathy
4254008	I429	cardiomyopathy
4254011	I429	idiopathic cardiomyopathy
8836830	I429	secondary cardiomyopathy
4254003	I429	familial cardiomyopathy
4261008	I440	first degree atrioventricular block
4260004	I441	advanced atrioventricular block
8842540	I441	Mobitz type II second degree atrioventricular block
4261009	I441	second degree atrioventricular block
8842458	I441	Wenckebach second degree atrioventricular block
4260002	I442	complete atrioventricular block
4260005	I442	third degree atrioventricular block
4261013	I443	atrioventricular block
4261015	I443	atrioventricular conduction disturbance
4261005	I443	intermittent atrioventricular block
8833991	I444	left anterior fascicular block
8833990	I445	left posterior fascicular block
4262004	I446	hemiblock
4263002	I447	complete left bundle branch block
4263005	I447	incomplete left bundle branch block
4263006	I447	left bundle branch block
4264002	I451	complete right bundle branch block
4264003	I451	incomplete right bundle branch block
4264004	I451	right bundle branch block
4263003	I452	bifascicular block
8838404	I452	bifascicular block
8834114	I453	trifascicular block
4266003	I453	trifascicular block
4265002	I454	bundle branch block
4265001	I454	complete bundle branch block
8839632	I454	incomplete bundle branch block
4266005	I454	intraventricular block
8839325	I454	nonspecific intraventricular block
4264001	I454	transient bundle branch block
4269016	I455	intraatrial block
4266011	I455	sinoatrial block
8842523	I455	sinus arrest
4268001	I456	Lown-Ganong-Levine syndrome
8836637	I456	preexcitation syndrome
4267002	I456	WPW syndrome
8840145	I458	atrioventricular dissociation
8842541	I458	drug-induced Long QT syndrome
8841677	I458	essential long QT syndrome
8841675	I458	hereditary long QT syndrome
8831552	I458	interference dissociation
8840900	I458	Lange-Nielsen syndrome
8830130	I458	long QT syndrome
8844625	I458	Romano-Ward syndrome
8841676	I458	secondary long QT syndrome
4269002	I459	Adams-Stokes attack
4269003	I459	Adams-Stokes syndrome
8835742	I459	Stokes-Adams syndrome
8835130	I459	heart block
8836811	I460	cardiac arrest with successful resuscitation
4275005	I461	cardiac sudden death
4275002	I469	cardiac arrest
8841600	I469	cardiopulmonary arrest
8842543	I469	cardiopulmonary arrest on arrival
8840957	I470	re-entrant ventricular arrhythmia
8835435	I471	supraventricular tachycardia
8842206	I471	paroxysmal supraventricular tachycardia
8846340	I471	paroxysmal atrial tachycardia
8840092	I471	paroxysmal atrial tachycardia
8842505	I471	atrial tachycardia
8842538	I471	paroxysmal junctional tachycardia
4271005	I472	ventricular tachycardia
8845142	I472	nonsustained ventricular tachycardia
8847767	I472	sustained ventricular tachycardia
8847822	I472	pulseless ventricular tachycardia
8840094	I479	paroxysmal tachycardia
8847818	I480	paroxysmal tachycardiac atrial fibrillation
8847814	I480	non valvular paroxysmal atrial fibrillation
8846942	I480	paroxysmal atrial fibrillation
8846694	I481	persistent atrial fibrillation
4273014	I482	chronic atrial fibrillation
8847735	I482	permanent atrial fibrillation
4273011	I489	tachycardia type atrial fibrillation
8844493	I489	bradycardic atrial fibrillation
8847815	I489	tachycardiac atrial fibrillation
8846906	I489	non valvular atrial fibrillation
8846941	I489	valvular atrial fibrillation
4279012	I489	arrhythmia absoluta
4273006	I489	atrial fibrillation
4273009	I489	atrial flutter
8846503	I489	familial atrial fibrillation
8846608	I489	lone atrial fibrillation
8847772	I489	postoperative atrial fibrillation
4273003	I489	transient atrial flutter
8842129	I490	Brugada syndrome
8847804	I490	torsades de pointes
4274001	I490	transient ventricular fibrillation
4274004	I490	ventricular fibrillation
4274005	I490	ventricular flutter
4276015	I491	premature atrial contraction
8846341	I492	atrioventricular junctional extrasystole
8840146	I492	atrioventricular nodular extrasystole
8842512	I492	junctional rhythm
4276018	I493	multifocal ventricular extrasystole
8839672	I493	parasystole
4276009	I493	premature ventricular contraction
8834986	I493	premature ventricular contraction short run
8834987	I493	ventricular bigeminy
8830458	I494	ectopic beat
4276001	I494	extrasystole
4276002	I494	extrasystolic arrhythmia
4276019	I494	multiple extrasystole
4276006	I494	supraventricular extrasystole
8842276	I495	bradycardia-tachycardia syndrome
4278046	I495	sick sinus syndrome
8838245	I495	sinus node hypofunction
8846290	I498	atrial standstill
4278062	I498	ectopic atrial rhythm
4278061	I498	ectopic rhythm
4278063	I498	ectopic ventricular rhythm
8844928	I498	QT shortening syndrome
4278040	I498	sinus arrhythmia
4279016	I499	arrhythmia
4580003	I499	orthostatic dysrhythmia
8830796	I500	congestive heart failure
4280011	I500	right heart failure
4280005	I500	chronic congestive heart failure
4280002	I500	cardiac edema
8842461	I500	right ventricular failure
5140016	I501	cardiogenic pulmonary edema
4281005	I501	cardiac asthma
4281010	I501	cardiac dyspnea
4281009	I501	insufficiency of left heart
8834012	I501	left ventricular failure
4289018	I509	chronic cardiac failure
4289005	I509	acute cardiac failure
4289015	I509	cardiac failure
8834931	I509	myocardial failure
8841016	I509	bi-ventricular failure
8836832	I510	secondary atrial septal defect
8836831	I510	secondary ventricular septal defect
8847012	I511	rupture of chordae tendineae
8847056	I512	papillary muscle rupture
8835097	I513	cardiac thrombosis
8834990	I513	thrombosis in ventricular aneurysm
8847033	I513	auricular thrombosis
8834989	I513	intraventricular thrombosis
8835133	I513	intraatrial thrombosis
8847035	I513	apical thrombosis
8834930	I514	myocardial fibrosis
4290003	I514	myocarditis
4290005	I514	chronic myocarditis
8831542	I514	interstitial myocarditis
8834920	I515	myocardial disease
8834932	I515	heart muscle degeneration
8835126	I517	cardiomegaly
4293004	I517	heart enlargement
8835756	I517	athletic heart
4299025	I517	atrial overload
8841015	I517	combined ventricular hypertrophy
8832699	I517	giant left atrium
4293015	I517	left ventricular hypertrophy
4293022	I517	right ventricular hypertrophy
8842962	I518	takotsubo cardiomyopathy
8834912	I518	carditis
8842115	I519	low cardiac output syndrome
8834984	I519	heart disease
8835086	I519	heart complication
8838299	I600	internal carotid artery subarachnoid hemorrhage
8846321	I600	subarachnoid hemorrhage from internal carotid artery
8849043	I600	subarachnoid hemorrhage due to ruptured internal carotid artery dissection
8847541	I600	subarachnoid hemorrhage due to internal carotid aneurysm rupture
8847449	I600	subarachnoid hemorrhage due to IC-PC aneurysm rupture
8837619	I601	subarachnoid hemorrhage from middle cerebral artery
8847527	I601	subarachnoid hemorrhage due to middle cerebral artery aneurysm rupture
8847505	I602	subarachnoid hemorrhage due to anterior communicating artery aneurysm rupture
8836504	I602	subarachnoid hemorrhage from anterior communicating artery
8847468	I603	subarachnoid hemorrhage due to posterior communicating artery aneurysm rupture
8833433	I603	subarachnoid hemorrhage from posterior communicating artery
8847545	I604	subarachnoid hemorrhage due to basilar artery aneurysm rupture
8838740	I604	subarachnoid hemorrhage from basilar artery
8837825	I605	subarachnoid hemorrhage from vertebral artery
8849042	I605	subarachnoid hemorrhage due to ruptured vertebral artery dissection
8847531	I605	subarachnoid hemorrhage due to vertebral aneurysm rupture
8846750	I606	subarachnoid hemorrhage from anterior cerebral artery
8847506	I606	subarachnoid hemorrhage due to anterior cerebral artery aneurysm rupture
8847469	I606	subarachnoid hemorrhage due to posterior cerebral artery aneurysm rupture
8846593	I606	subarachnoid hemorrhage from posterior cerebral artery
8847536	I607	subarachnoid hemorrhage due to intracranial aneurysm rupture
8835797	I608	meningorrhagia
8842229	I608	ruptured internal carotid artery dissection
8847896	I608	subarachnoid hemorrhage due to cerebral arteriovenous malformation rupture
8842228	I608	ruptured vertebral artery dissection
8847895	I608	cerebral arteriovenous malformation rupture
4309005	I609	spontaneous subarachoid hemorrhage
4309001	I609	subarachnoid hemorrhage
8838751	I609	cerebral aneurysm rupture
8847680	I610	caudate nucleus hemorrhage
4319027	I610	cerebral subcortical hemorrhage
4319030	I610	putaminal hemorrhage
4310038	I610	thalamic hemorrhage
8839257	I611	cortical intracerebral hemorrhage
4319013	I613	brainstem hemorrhage
8845147	I613	bulbar hemorrhage
8841358	I613	pontine hemorrhage
4319006	I614	cerebellar hemorrhage
4319032	I615	hematoma intraventricular perforation
4319018	I615	intraventricular hemorrhage
8836998	I616	multiple localized intracerebral hemorrhage
4320007	I618	posterior cranial fossa hematoma
4319020	I619	cerebral hemorrhage
4319003	I619	hypertensive intracerebral hemorrhage
4319009	I619	idiopathic intracerebral hemorrhage
8847897	I619	cerebral hemorrhage due to cerebral arteriovenous malformation rupture
4321008	I620	chronic subdural hematoma
4321006	I620	infants chronic subdural hematoma
7670007	I620	juvenile chronic subdural hematoma
8843499	I620	nontraumatic acute subdural hematoma
8833690	I620	subdural hemorrhage
8843500	I621	nontraumatic acute epidural hematoma
8839202	I629	nontraumatic intracranial hemorrhage
8846410	I630	Cestan-Chenais syndrome
8838690	I630	extracerebral major artery thrombotic cerebral infarction
8838691	I631	extracerebral major artery embolic cerebral infarction
8838692	I632	extracerebral major artery occlusion cerebral infarction
8842255	I633	atherothrombotic cerebral infarction
8846385	I633	thrombotic cerebral infarction
8846351	I633	atherothrombotic cerebral infarction - acute stage
8846352	I633	atherothrombotic cerebral infarction - chronic stage
8846384	I633	thrombotic cerebellar infarction
8842272	I634	cardiogenic brain embolism
8846397	I634	cardiogenic cerebellar infarction
8846415	I634	embolic cerebral infarction
8846416	I634	embolic cerebral infarction - acute stage
8847851	I634	paradoxical brain embolism
8846413	I634	embolic cerebellar infarction - acute stage
8846412	I634	embolic cerebellar infarction
8846417	I634	embolic cerebral infarction - chronic stage
8846414	I634	embolic cerebellar infarction - chronic stage
8838703	I635	cerebrovascular occlusion cerebral infarction
4330012	I635	top of basilar artery syndrome
4341027	I635	brainstem infarction
8846436	I635	brainstem infarction - acute stage
8846437	I635	brainstem infarction - chronic stage
4341010	I635	cerebellar infarction
4341053	I635	cortical branch infarction
4341002	I635	medulla oblongata infarction
8846357	I635	medulla oblongata infarction - acute stage
8846358	I635	medulla oblongata infarction - chronic stage
8846419	I635	multiple cerebellar infarction
4341052	I635	penetrating branch infarction
8846373	I635	pons infarction - acute stage
8846374	I635	pons infarction - chronic stage
4341005	I635	pontine infarction
8835486	I636	venous thrombotic cerebral infarction
3259015	I636	venous cerebral infarction
8848096	I638	cerebral infarction due to cerebral artery dissection
4341045	I638	asymptomatic brain infarction
8846451	I638	asymptomatic lacunar infarction
8846450	I638	asymptomatic multiple cerebral infarction
8846438	I638	brain infarction due to brain angiospasm
4341044	I638	hemorrhagic brain infarction
4341049	I638	lacunar infarction
4341018	I638	multiple cerebral infarction
8846420	I638	multiple lacunar infarction
4341056	I638	watershed infarction
4369016	I639	ischemic stroke
8849423	I639	Cerebral infarction due to torsoau's syndrome
8838708	I639	cerebral infarction
8846439	I639	cerebral infarction - acute stage
8846440	I639	cerebral infarction - chronic stage
8838753	I639	encephalomalacia
4349005	I639	recurrent brain infarction
8838704	I64	cerebrovascular attack
4369009	I64	stroke
4369014	I64	advancing stroke
8837826	I650	vertebral artery stenosis
8837828	I650	vertebral artery embolism
8837830	I650	occlusion of vertebral artery
8837827	I650	vertebral artery thrombosis
8838741	I651	basilar artery stenosis
8838745	I651	basilar artery embolism
8838746	I651	occlusion of basilar artery
8838742	I651	basilar artery thrombosis
8838744	I651	basilar artery tip occlusion
8838298	I652	internal carotid artery stenosis
8838304	I652	occlusion of internal carotid artery
8832970	I652	carotid arteriosclerosis
8838300	I652	internal carotid artery thrombosis
8838301	I652	internal carotid artery embolism
8845880	I652	ocular ischemic syndrome
8837832	I653	vertebra basilar artery stenosis
4338004	I660	middle cerebral artery stenosis
8837623	I660	middle cerebral artery obstruction
8837622	I660	middle cerebral artery embolism
8837620	I660	middle cerebral artery thrombosis
8837621	I660	middle cerebral artery syndrome
8836542	I661	anterior cerebral artery stenosis
8836545	I661	anterior cerebral artery embolism
8836546	I661	anterior cerebral artery obstruction
8836543	I661	anterior cerebral artery thrombosis
8836544	I661	anterior cerebral artery syndrome
8833554	I662	posterior cerebral artery stenosis
8833558	I662	posterior cerebral artery occlusion
8833557	I662	posterior cerebral artery embolism
8833555	I662	posterior cerebral artery thrombosis
8833556	I662	posterior cerebral artery syndrome
3488005	I662	thalamic pain
8834813	I663	cerebellar arterial embolism
8844501	I663	anterior inferior cerebellar artery occlusion
8834811	I663	cerebellar arterial stenosis
8844426	I663	posterior inferior cerebellar artery occlusion
8834812	I663	cerebellar artery thrombosis
8844484	I663	superior cerebellar artery occlusion
8834814	I663	cerebellar artery occlusion
8834809	I663	cerebellar stroke syndrome
8830921	I663	medullary depression
4369001	I663	Wallenberg's syndrome
8844937	I663	lateral medullary syndrome
3489059	I663	lateral medullary syndrome
8844431	I668	posterior communicating artery occlusion
8844509	I668	anterior communicating artery occlusion
4341051	I668	lacunar stroke
8838750	I669	cerebrovascular occlusive disease
4341057	I669	occlusive cerebrovascular disease
8838748	I669	stenosis of cerebral artery
8838736	I669	intracranial embolism
8838705	I669	cerebral thrombosis
8844866	I670	posterior inferior cerebellar artery dissection
8844900	I670	middle cerebral artery dissection
8844868	I670	posterior cerebral artery dissection
8844890	I670	anterior cerebral artery dissection
4373024	I670	dissecting cerebral aneurysm
8843057	I671	dural arteriovenous fistula
4373014	I671	brain arteriovenous fistula
8833591	I671	acquired cerebral arteriovenous fistula
4373003	I671	anterior communicating artery aneurysm
4373007	I671	middle cerebral artery aneurysm
8830739	I671	arterial circle of Willis aneurysm
8842952	I671	anterior cerebral artery aneurysm
4373010	I671	internal carotid artery-posterior communicating artery aneurysm
8844561	I671	internal carotid artery posterior communicating artery bifurcation aneurysm
4373020	I671	posterior cerebral artery aneurysm
4373023	I671	internal carotid artery-ophthalmic artery aneurysm
4373015	I671	cerebral aneurysm
8842858	I671	nonruptured cerebral aneurysm
4373005	I671	multiple cerebral aneurysm
8844427	I671	posterior inferior cerebellar aneurysm
8844432	I671	posterior communicating aneurysm
8844485	I671	superior cerebellar aneurysm
4373028	I671	fusiform cerebral aneurysm
8838721	I671	saccular cerebral aneurysm
8844502	I671	anterior inferior cerebellar aneurysm
9009002	I671	pseudo cerebral aneurysm
8838749	I672	cerebral arteriosclerosis
4370003	I672	arteriosclerotic encephalopathy
8834968	I673	progressive vascular leukoencephalopathy
4379015	I673	Binswanger's disease
4372002	I674	hypertensive cerebrovascular disorder
4372003	I674	hypertensive encephalopathy
4372001	I674	hypertensive malignant encephalopathy
4375003	I675	adult moyamoya disease
4375001	I675	moyamoya disease
4375004	I675	pediatric moyamoya disease
8838722	I676	cerebral venous thrombosis
8839253	I676	cortical venous thrombosis
3259002	I676	cavernous sinus syndrome
4374003	I677	cerebral arteritis
8830740	I677	arterial circle of Willis periaortitis
8849299	I677	Primary central nervous system vasculitis
4371003	I678	ischemic cerebrovascular disease
4370011	I678	cerebral arterial circulatory failure
4379014	I678	ischemic leukoencephalopathy
8838694	I678	cerebral ischemia
8849257	I678	Reversible cerebral vasospasm syndrome
3489005	I678	brain necrosis
8842527	I678	cerebral circulatory failure
8838770	I678	cerebral telangiectasia
3489032	I678	Foville syndrome
8847569	I678	radiation brain necrosis
4379006	I679	cerebrovascular disorder
8838688	I679	brainstem stroke syndrome
3489029	I679	Benedict syndrome
3489035	I679	locked-in syndrome
3448002	I679	Weber syndrome
4389001	I690	late effects of subarachnoid hemorrhage
4389017	I691	sequelae of cerebral hemorrhage
8846428	I693	old embolic cerebral infarction
8846424	I693	old atherothrombotic cerebral infarction
8838709	I693	hemiplegia after cerebral infarction
8846430	I693	old brainstem infarction
8846427	I693	old cerebellar infarction
4341026	I693	old cerebral infarction
8846431	I693	old lacunar infarction
8846425	I693	old medulla oblongata infarction
8846429	I693	old multiple cerebral infarction
8846426	I693	old pons infarction
8834808	I693	sequelae of cerebellar infarction
4389014	I693	sequelae of cerebral infarction
3458023	I694	postapoplectic epilepsy
4389027	I694	postapoplectic hemiplegia
4389024	I694	sequelae of cerebral apoplexy
4400011	I700	aorta atherosclerosis
4400004	I700	aortic calcinosis
8837393	I700	aortic sclerosis
8842780	I700	adult type coarctation of aorta
8833119	I700	nodular calcific aortic stenosis
8836036	I700	calcific aortic stenosis
8835626	I701	renal artery atherosclerosis
8835628	I701	renal artery stenosis
8833909	I701	Goldblatt kidney
8840565	I702	Moenckeberg arteriosclerosis
8843666	I7020	obstructive arteriosclerosis of lower extremities
4402009	I7020	peripheral arteriosclerosis
8838264	I7021	arteriosclerotic gangrene
8849084	I7021	obstructive arteriosclerosis of lower extremities with gangrene
8849209	I7021	peripheral arteriosclerosis with gangrene
3621036	I708	arteriosclerotic retinopathy
8830265	I709	atherosclerosis
8839948	I709	arteriosclerosis obliterans
8838263	I709	arteriosclerosis
8839949	I709	endoarteritis obliterans
8833959	I709	arteriolosclerosis
8838268	I709	arteriosclerotic obliterative angiitis
8839942	I709	obliterative angiitis
4410003	I710	dissecting aneurysm of aorta
8831072	I710	dissecting thoracic aortic aneurysm
8831079	I710	dissecting aneurysm of aorta - DeBakeyIIIa
8842465	I710	dissecting aneurysm of aorta - Stanford A
8842466	I710	dissecting aneurysm of aorta - Stanford B
8831080	I710	dissecting aneurysm of aorta - DeBakeyIIIb
8831077	I710	dissecting aneurysm of aorta - DeBakeyI
8831078	I710	dissecting aneurysm of aorta - DeBakeyII
8842515	I710	early thrombosed aortic dissection
4411007	I710	acute aortic dissection
8842481	I710	acute aortic dissection Stanford A
8844922	I710	chronic aortic dissection
8842482	I710	acute aortic dissection Stanford B
8842480	I710	acute aortic dissection DeBakey IIIb
8842477	I710	acute aortic dissection DeBakey I
8842479	I710	acute aortic dissection DeBakey IIIa
8842478	I710	acute aortic dissection DeBakey II
4411002	I711	thoracic aortic aneurysm ruptured
8838989	I711	ruptured thoracic aortic aneurysm
4412001	I712	thoracic aortic aneurysm
8842700	I712	aortic arch aneurysm
8835407	I712	ascending thoracic aorta aneurysm
4412005	I712	thoracic aortic aneurysm impending rupture
8845236	I712	infectious thoracic aortic aneurysm
8842685	I712	descending thoracic aorta aneurysm
8846404	I712	ascending aortic dilatation
8844859	I712	thoracic aorta dilatation
4413002	I713	abdominal aortic aneurysm laceration
8838991	I713	ruptured abdominal aortic aneurysm
4414002	I714	abdominal aortic aneurysm
4414005	I714	abdominal aortic aneurysm impending rupture
8845238	I714	infectious abdominal aortic aneurysm
8844916	I714	abdominal aortic dilatation
8832571	I715	thoracoabdominal aortic aneurysm ruptured
8838988	I715	ruptured thoracoabdominal aortic aneurysm
8832570	I716	thoracoabdominal aortic aneurysm
8837397	I718	aortic rupture
4416003	I719	aortic aneurysm
8837386	I719	aortic dilatation
8843753	I720	internal carotid artery cerebral aneurysm
8846034	I720	internal carotid artery ophthalmic artery bifurcation aneurysm
4373011	I720	internal carotid aneurysm
8846762	I720	common carotid aneurysm
8848042	I720	cervical internal carotid aneurysm
4373022	I720	cervical dissecting aneurysm
8846539	I720	external carotid aneurysm
8842857	I720	nonruptured internal carotid artery dissection
8845446	I721	radial artery aneurysm
8845331	I721	brachial aneurysm
8835437	I721	upper limb aneurysm
8835634	I722	renal aneurysm
8837724	I723	iliac aneurysm
8845363	I723	common iliac aneurysm
8848398	I723	Iliac artery dissection
8848374	I723	common iliac artery dissection
8834397	I724	aneurysm of popliteal artery
8845410	I724	femoral artery aneurysm
8831228	I724	aneurysm of artery of lower extremity
8845409	I724	femoral artery pseudoaneurysm
8838990	I724	ruptured femoral artery aneurys
4373012	I725	basilar artery aneurysm
8844905	I725	basilar artery dissection
4428003	I726	vertebral aneurysm
8842856	I726	nonruptured vertebral artery dissection
8845325	I728	superior mesenteric artery aneurysm
8845484	I728	celiac artery aneurysm
8845512	I728	innominate artery aneurysm
8834001	I728	subclavian artery aneurysm
8845240	I728	hepatic artery aneurysm
8845291	I728	left gastric artery aneurysm
8845231	I728	inferior mesenteric artery aneurysm
8845251	I728	bronchial arterial aneurysm
8845479	I728	splenic aneurysm
8847703	I728	uterine pseudoaneurysm
8845353	I728	pancreaticoduodenal aneurysm
8845214	I728	gastroduodenal aneurysm
8848175	I728	intercostal aneurysm
8845218	I728	right gastric aneurysm
8844885	I728	superior mesenteric artery dissociation
8844590	I728	celiac artery dissociation
8844910	I728	splenic artery dissociation
8844847	I728	hepatic artery dissociation
8838267	I729	arteriosclerotic aneurysm
8838276	I729	aneurysm
4429002	I729	dissecting aneurysm
8832757	I729	pseudoaneurysm
8845237	I729	infected aneurysm
4429005	I729	multiple aneurysm
8839811	I729	anastomotic aneurysm
4430003	I730	Raynaud's disease
4430001	I730	Raynaud's phenomenon
4430002	I730	Raynaud's syndrome
4431001	I731	Buerger's disease
4431010	I731	thromboangitis obliterans
8836528	I731	generalized thromboangiitis obliterans
8834386	I738	acrocyanosis
8834387	I738	acroparesthesia
8844102	I738	blue toe syndrome
4438006	I738	erythermalgia
7855012	I738	extremities peripheral circulatory disturbance
7855017	I738	toe circulatory disturbance
8831507	I739	intermittent claudication
4439002	I739	leg peripheral circulatory disturbance
4439001	I739	lower limb circulation failure
8840260	I739	peripheral angiospasm
4439020	I739	peripheral circulatory disturbance
4439011	I739	arteriosclerotic intermittent claudication
8847576	I739	peripheral arterial disease
8838278	I739	arteriospasm
8849457	I740	Abdominal aortic occlusion
8841640	I740	Leriche's syndrome
8839734	I740	abdominal aorta embolism
8839733	I740	abdominal aorta thrombosis
8837395	I741	aortic embolism
8837391	I741	aortic thrombosis
8830847	I742	axillary artery thrombosis
8844479	I742	acute upper limb artery occlusion
8844483	I742	chronic upper limb artery occlusion
8847629	I743	critical limb ischaemia
8844378	I743	chronic leg artery occlusion
8844374	I743	acute leg artery occlusion
8837337	I743	femoral artery occlusion
8840264	I744	peripheral embolism
8849381	I745	Total iliac artery occlusion
8849426	I745	Internal iliac artery occlusion
8849410	I745	Iliac artery occlusion
8849265	I745	External iliac artery occlusion
8837722	I745	iliac artery thrombosis
8837723	I745	iliac artery embolism
8831657	I748	hepatic artery embolism
8841656	I748	hepatic artery thrombosis
8834000	I748	subclavian artery occlusion
8838261	I749	arterial thrombosis
8838271	I749	arterial embolism
8833137	I749	thromboembolism
8836735	I749	embolic infarction
8842220	I749	cholesterol embolism
8849424	I749	Arterial occlusion
8842316	I749	chronic occlusive disease
8833588	I770	acquired arteriovenous aneurysm
8835491	I770	varicose aneurysm
4378007	I770	carotid-cavernous fistula
4378020	I770	external carotid-cavernous fistula
4470003	I770	arteriovenous fistula
8848362	I770	renal arteriovenous fistula
8832118	I770	facial arteriovenous fistula
4373021	I770	spinal arteriovenous fistula
8833589	I770	acquired arteriovenous fistula
8842711	I770	neck arteriovenous fistula
8843082	I771	common iliac artery stenosis
8843084	I771	femoral artery stenosis
8843038	I771	external iliac artery stenosis
8838260	I771	arterial stenosis
8842735	I771	subclavian artery stenosis
8840263	I771	peripheral artery stenosis
8845626	I771	brachiocephalic artery stenosis
4472002	I772	artery fistula
8838273	I772	rupture of artery
8842519	I772	aorto-oesophageal fistula
8845413	I772	aorto-duodenal fistula
8845412	I772	aorto-colonic fistula
8838270	I773	arterial fibromuscular dysplasia
8839648	I774	celiac artery compression syndrome
8838256	I775	necrosis of artery
8838257	I776	arteritis
8838272	I776	endoarteritis
8831631	I776	infective endarteritis
8837385	I776	aortitis
8841332	I778	Degos disease
8834396	I778	popliteal entrapment syndrome
8838258	I778	arterial ulcer
4479005	I778	artery perfusion abnormality
8835627	I778	renal artery hyperplasia
4480004	I780	hereditary hemorrhagic telangiectasia
8848472	I780	Osler disease
4481005	I781	senile angioma
8832807	I781	spider angioma
4489003	I781	telangiectasia
8846797	I781	truncal senile hemangioma
4489012	I788	capillary bleeding
8840573	I789	capillary disorder
8843849	I800	leg thrombophlebitis
8847593	I800	lower leg thrombophlebitis
8837327	I801	femoral venous thrombosis
8847658	I801	femoral thrombophlebitis
8847659	I801	femoral phlebitis
8831217	I802	leg venous thrombosis
8835128	I802	deep vein thrombosis
8831304	I802	lower leg venous thrombosis
8847592	I802	sequelae of leg venous thrombosis
8843823	I803	foot thrombophlebitis
4532001	I803	leg phlebitis
4512005	I803	lower leg phlebitis
8847630	I808	thrombophlebitis arm
8847638	I808	upper arm thrombophlebitis
8847650	I808	forearm thrombophlebitis
4518004	I808	esophageal phlebitis
8847651	I808	forearm phlebitis
8848833	I808	Lemierre syndrome
8841632	I808	Mondor's disease
8847622	I808	opisthenar phlebitis
8847631	I808	phlebitis arm
8847639	I808	upper arm phlebitis
4519004	I809	thrombophlebitis
4519007	I809	periphlebitis
4519005	I809	phlebitis
8839408	I809	superficial phlebitis
8831412	I809	suppurative phlebitis
8840691	I81	pylethrombosis
8840693	I81	portal vein thrombosis
4530002	I81	extrahepatic portal vein obstruction
8840695	I81	portal vein occlusion
4530006	I81	primary extrahepatic portal vein obstruction
4530007	I81	secondary extrahepatic portal vein obstruction
8831584	I820	liver venous embolism
8831583	I820	hepatic vein thrombosis
8839103	I820	Budd-Chiari syndrome
8840757	I821	migrating thrombophlebitis
8837281	I822	vena cava embolism
8831371	I822	thrombosis vena cava inferior
8835609	I823	renal vein embolism
8835608	I823	renal vein thrombosis
8847652	I828	forearm vein thrombosis
8847632	I828	thrombosis venous arm
8847640	I828	brachial vein thrombosis
8837721	I828	iliac compression syndrome
8835488	I829	venous embolism
8835485	I829	venous thrombosis
8832394	I829	acute phlebothrombosis
4540002	I830	lower extremity varicose ulcer
8841299	I831	stasis dermatitis
8835492	I831	varicose dermatitis
8847454	I839	lower limb thrombotic varix
8847457	I839	lower leg varices
4549001	I839	varicose veins of lower extremities
4549004	I839	varicose vein
4549010	I839	varicose vein
4560002	I850	esophageal varices hemorrhage
4560003	I850	esophageal varices ruptured
4561002	I859	esophageal varix
8842502	I859	esophagogastric varices
8836423	I860	sublingual varices
8830693	I861	scrotal varices
8835849	I861	varicocele
8833833	I862	pelvic varices
8831692	I863	vulval varices
4568002	I864	gastric varices
8845850	I864	gastric varices bleeding
8845851	I864	gastric varices ruptured
8847471	I864	solitary gastric varices
8848330	I868	jejunal aneurysm
8847494	I868	upper limb thrombotic varix
8847525	I868	colonic varices
8847492	I868	duodenal varices
8846360	I868	inferior vena cava dilatation
8842236	I868	neck varicose vein
8847546	I868	pulmonary varices
8847551	I868	splenic varices
8838510	I868	ureteral varices
8835482	I870	postphlebitic syndrome
8835481	I871	compression of vein
8831372	I871	inferior vena cava syndrome
8843446	I871	nutcracker phenomenon
8835484	I871	stricture of vein
8846615	I871	subclavian vein stenosis
8835454	I871	superior vena cava syndrome
8837279	I871	vena cava stenosis
8837280	I871	vena caval syndrome
8835483	I872	vein incompetence
8842114	I878	vein stone
8837703	I880	mesenteric lymphadenitis
8839327	I880	nonspecific mesenteric lymphadenitis
2891012	I881	chronic lymphadenitis
2891005	I881	postauricular lymphadenitis
2891007	I881	postauricular lymphnoditis
8840557	I889	immunoblastic lymphoadenopathy
2893003	I889	lymphadenitis
8839332	I889	nonspecific lymphadenitis
8837707	I890	intestinal lymphangiectasis
8845224	I890	leg lymphedema
8841105	I890	lymphangiectasis
8842170	I890	lymphedema
8835406	I890	upper and lower limbs lymphedema
8845324	I890	upper limb lymphedema
4572005	I891	chronic lymphangitis
8841104	I891	lymphangitis
8830194	I891	subacute lymphangitis
8835449	I898	arm lymphostasis
8838459	I898	chylocele
8848987	I898	chylorrhea
5118009	I898	chylothorax
8838460	I898	chylous ascites
8846740	I898	congenital chylothorax
8841377	I898	congenital idiopathic chylous ascites
8844624	I898	lymphocele
8849008	I898	lymphorrhea
8838194	I950	idiopathic hypotension
8840112	I950	sential hypotension
4580006	I951	orthostatic dizziness
3379008	I951	orthostatic dysregulation
8832713	I951	orthostatic hypotension
8836860	I951	postural hypotension
7802022	I951	postural syncope
4580009	I951	secondary orthostatic hypotension
8840708	I952	drug-induced hypotension
8841273	I958	vagotonic hypotension
8837873	I959	hypotension
4589001	I959	transient hypotension
8835140	I970	postpericardiotomy syndrome
8849448	I971	Fontang postoperative syndrome
8835348	I971	postoperative tamponade
8835091	I971	heart postoperative circulation abnormality
8835327	I971	postoperative coronary artery spasm symptom
8841383	I972	postmastectomy lymphedema syndrome
8835363	I978	postoperative atrioventricular block
8833098	I978	revascularization syndrome
8835341	I979	postoperative circulation abnormality
8840252	I99	peripheral vascular complications
8835458	K315	superior mesenteric artery syndrome
8832393	K550	acute superior mesenteric artery occlusion
8837695	K550	thrombosis of mesenteric artery
8832410	K550	acute mesenteric artery occlusion
8837697	K550	mesenteric artery embolism
8837693	K550	mesenteric vein thrombosis
8846332	K550	nonobstructive mesenteric ischemia
8837689	K551	mesenteric vascular insufficiency
8837696	K551	mesenteric arteriosclerosis
5571006	K551	chronic mesenteric arterial insufficiency syndrome
8839354	L950	livedoid vasculitis
6959016	L950	livedo reticularis
8842273	L951	erythema elevatum diutinum
8839383	L959	cutaneous angitis
8849490	M0520	rheumatoid vasculitis
8840937	M0520	rheumatoid vasculitis
8842102	M0530	rheumatoid myocarditis
8842103	M0530	rheumatoid pericarditis
8842101	M0530	rheumatoid carditis
8833125	M300	polyarteritis nodosa
4460008	M300	periarteritis
4460007	M300	polyarteritis
4460001	M301	allergic granulomatous angiitis
8848338	M301	eosinophilic granulomatosis with polyangiitis
8831474	M303	ischemic heart disease due to Kawasaki's disease
4461004	M303	Kawasaki disease-related coronary artery aneurysm
4461009	M303	acute febrile cutaneous lymph node syndrome
8846336	M303	incomplete Kawasaki disease
4461003	M303	Kawasaki's disease
8846209	M308	skin polyarteritis nodosa
8837016	M308	polyangiitis overlap syndrome
4462002	M310	hypersensitivity vasculitis
8844108	M310	drug-induced hypersensitivity vasculitis
4466002	M311	thrombotic thrombocytopenic purpura
8833136	M311	thrombotic microangiopathy
8848371	M313	generalized granulomatosis with polyangiitis
8846178	M313	generalized Wegener granulomatosis
8848381	M313	granulomatosis with polyangiitis
8848336	M313	localized granulomatosis with polyangiitis
8846123	M313	localized Wegener granulomatosis
8848382	M313	respiratory disorder complicated by granulomatosis with polyangiitis
8830769	M313	respiratory disorder in Wegener's granulomatosis
4464001	M313	Wegener's granulomatosis
8848380	M314	Takayasu's arteritis
4467003	M314	aortitis syndrome
4465005	M316	temporal arteritis
4465001	M316	giant cell arteritis
8842086	M317	microscopic polyangiitis
8845513	M318	ANCA-associated vasculitis
8848399	M318	hypocomplementemic urticarial vasculitis
8849413	M318	Hypomplementative haemorrhagic urticar-like vasculitis
8837886	M318	hypocomplemental angitis
4460015	M319	necrotizing angitis
4460017	M319	polyangiitis
8836515	M321	systemic lupus erythematosus pericarditis
8840979	M321	Libman-Sacks endocarditis
8836516	M321	systemic lupus erythematosus cerebral arteritis
1361009	M352	vasculo-Behcet's disease
1361002	M352	Behcet's disease
8842203	M352	entero-Behcet disease
8846052	M352	incomplete Behcet disease
1361008	M352	incomplete Behcet syndrome
1361005	M352	neuro-Behcet disease
8845881	M352	ocular Behcet's disease
1361010	M352	oral Behcet's disease
1361011	M352	vulval Behcet's disease
4239017	M359	pericarditis of collagen disease
8837824	M4702	vertebral artery compression syndrome
8847544	N185	uremic cardiomyopathy
5869015	N185	uremic pericarditis
8835633	N280	renal artery obstruction
8835631	N280	renal artery embolism
8835629	N280	renal artery thrombosis
8842221	N280	renal cholesterol embolism
5938006	N280	renal infarction
8835585	N280	renal ischemia
8845462	O100	pre-existing essential hypertension complicating pregnancy and childbirth and the puerperium
8845458	O101	pre-existing hypertensive heart disease complicating pregnancy and childbirth and the puerperium
8845460	O102	pre-existing hypertensive renal disease complicating pregnancy and childbirth and the puerperium
8845461	O104	pre-existing secondary hypertension complicating pregnancy and childbirth and the puerperium
8842687	O11	superimposed preeclampsia
6429003	O13	pregnancy induced hypertension
8838596	O13	gestational transient hypertension
8842709	O140	mild pregnancy induced hypertension
8848335	O140	mild preeclampsia
8842765	O141	severe pregnancy induced hypertension
8848357	O141	severe preeclampsia
8842155	O142	HELLP syndrome
8842827	O149	pregnancy induced hypertension syndrome
8842804	O149	late onset type pregnancy induced hypertension
8842791	O149	early onset type pregnancy induced hypertension
8842768	O149	puretype pregnancy induced hypertension
8842828	O149	preeclampsia
6426007	O150	eclampsia of pregnancy
6426008	O151	intrapartum eclampsia
6426001	O152	puerperal eclampsia
6426003	O159	eclampsia
6426006	O159	eclamptic seizure
8834071	O16	postpartum hypertension
6710001	O220	gestational varices
8838604	O221	perineal varices in pregnancy
8838607	O221	vulval varices in pregnancy
8838606	O222	leg thrombophlebitis in pregnancy
8838610	O223	deep vein thrombosis in pregnancy
8838611	O224	hemorrhoids in pregnancy
8838624	O225	cerebral venous thrombosis in pregnancy
8838583	O229	gestational phlebothrombosis
8838582	O229	gestational phlebitis
8842829	O268	retinopathy in pregnancy induced hypertension
6719001	O870	puerperal thrombophlebitis
8839871	O871	postpartum deep vein thrombosis
8839872	O872	postpartum hemorrhoids
8834086	O879	puerperal thrombosis
8840796	O881	amniotic fluid embolism
8834058	O882	obstetric embolism
8834062	O883	obstetric septic embolism
8842091	O903	puerperal cardiomyopathy
8848299	O94	sequelae of pregnancy induced hypertension syndrome
8848090	O991	idiopathic thrombocytopenic purpura in pregnancy
8845665	O994	puerperal heart complication
8845716	O994	gestational heart complication
8848093	O994	gestational cerebrovascular complication
8836380	Q141	congenital retinal aneurysm
7450002	Q200	truncus arteriosus
8848599	Q200	persistent truncus arteriosus
7451001	Q201	double outlet right ventricle
8842798	Q201	Taussig-Bing syndrome
7451013	Q202	double-outlet left ventricle
8831636	Q203	complete transposition of great vessels
8848480	Q203	complete transposition of great vessels type 1
8848482	Q203	complete transposition of great vessels type 3
8837268	Q203	transposition of great arteries
8834011	Q204	left ventricular type single ventricle
8830784	Q204	right single ventricle
8837116	Q204	single cardiac ventricle
7451011	Q205	corrected transposition of great vessels
8834985	Q205	ventricular inversion
8835002	Q206	isomerism of atrial appendages
8848253	Q208	left ventricular outflow obstruction
7460012	Q208	right ventricular outflow obstruction
7454008	Q210	infracristal ventricular septal defect
7454010	Q210	muscular ventricular septal defect
7454009	Q210	supracristal ventricular septal defect
8834988	Q210	ventricular septal defect
8835132	Q211	atrial septal defect
8840885	Q211	patent foramen ovale
8838394	Q211	patent ostium secundum
8835489	Q211	venous sinus absence
7456003	Q212	common atrioventricular canal
8837117	Q212	common atrium
8841660	Q212	complete atrioventricular septal defect
8841661	Q212	incomplete atrioventricular septal defect
8835119	Q212	atrioventricular septal defect
7456007	Q212	atrioventricular septal defect
8831634	Q212	complete endocardial cushion defect
8839631	Q212	incomplete endocardial cushion defect
8845263	Q213	extreme tetralogy of Fallot
8848553	Q213	pulmonary atresia with ventricular septal defect
8839593	Q213	tetralogy of Fallot
8839592	Q213	trilogy of Fallot
8837396	Q214	aortopulmonary window
8839591	Q218	pentalogy of Fallot
8835111	Q219	heart septal defect
8838866	Q220	pulmonary valve atresia
8848729	Q220	pure pulmonary valve atresia
8836346	Q221	congenital pulmonary valve stenosis
8836347	Q222	congenital pulmonary valve regurgitation
8838865	Q223	congenital pulmonary valve malformation
8845467	Q223	absent pulmonary valve
8834112	Q224	tricuspid atresia
8836222	Q224	congenital tricuspid valve stenosis
7462001	Q225	Ebstein's anomaly
8848464	Q225	Ebstein's disease
8848691	Q226	hypoplastic right ventricle
7469022	Q226	right ventricle hypoplasia syndrome
8830793	Q226	hypoplastic right heart syndrome
8844500	Q228	congenital tricuspid valve incompetence
7472013	Q230	aortic atresia
8836295	Q230	congenital aortic stenosis
8838403	Q231	bicuspid aortic valve
8836296	Q231	congenital aortic insufficiency
8836279	Q232	congenital mitral atresia
8836278	Q232	congenital mitral stenosis
8836280	Q233	congenital mitral insufficiency
8836277	Q233	congenital mitral stenosis and insufficiency
8834015	Q234	hypoplastic left heart syndrome
7464007	Q238	quadricuspid aortic valve
7468002	Q240	dextrocardia
8830792	Q240	dextrocardia
8834014	Q241	sinistrocardia
7468007	Q242	cor triatriatum
8842676	Q243	right ventricle infundibular stenosis
8838862	Q243	subvalvular pulmonary stenosis
4251001	Q244	aortic subvalvular stenosis
8836154	Q245	congenital coronary aneurysm
7468005	Q245	origin of coronary artery from pulmonary artery
8836155	Q245	congenital coronary fistula
7468045	Q245	congenital malformation of coronary vessels
8849261	Q245	Coronary artery anomaly abnormality
8836235	Q246	congenital heart block
7468046	Q248	pericardial diverticulum
8835143	Q248	pericardial cyst
8835134	Q248	pericardial cavity cyst
7468029	Q248	ectocardia
8836236	Q248	congenital pericardial malformation
8836237	Q248	congenital pericardial defect
8847160	Q248	double-chambered right ventricle
8830785	Q248	two-chambered right ventricle
7468001	Q248	Uhl's disease
7469020	Q249	complex cardiac anomaly
7469008	Q249	cardiovascular malformation
7469016	Q249	heart malformation
7469006	Q249	congenital heart disease
8837459	Q249	cyanotic congenital heart disease
8848746	Q249	cyanotic nephropathy
8838259	Q250	patent ductus arteriosus
8837394	Q251	aortic coarctation
8837388	Q251	interrupted aortic arch
8837401	Q252	aortic valve atresia
8837389	Q253	aortic stenosis
8842803	Q253	congenital supravalvular aortic stenosis
7471011	Q253	aortic stenosis in infant
8842554	Q253	Williams syndrome
7472001	Q254	aneurysm of sinus of Valsalva
7478021	Q254	congenital aortic aneurysm
8842677	Q254	right aortic arch
7472023	Q254	congenital malformations of aorta
8835310	Q254	double aortic arch
8837390	Q254	aorta dysplasia
7473008	Q255	atresia of pulmonary artery
8848269	Q255	pure pulmonary atresia
8838856	Q256	pulmonary artery stenosis
8843791	Q256	peripheral pulmonary artery stenosis
8838861	Q256	pulmonary artery bifurcation stenosis
8843759	Q256	supravalvular pulmonary stenosis
8836344	Q257	congenital pulmonary arteriovenous fistula
7473019	Q257	absent pulmonary artery
7473005	Q257	anomaly of pulmonary artery
8838855	Q257	anomalous origin of pulmonary artery
8838857	Q257	pulmonary artery dysplasia
8836345	Q257	congenital pulmonary artery anomaly
8842742	Q258	major aortopulmonary collateral artery
8837264	Q259	congenital big artery malformation
8836150	Q260	congenital stenosis of inferior vena cava
8836291	Q260	congenital stenosis of vena cava
7476035	Q261	persistent left superior vena cava
7474023	Q262	total anomalous pulmonary venous connection of supracardiac type
7474024	Q262	infracardiac type total anomalous pulmonary venous connection
7474022	Q262	cardiac type total anomalous pulmonary venous connection
8842790	Q262	total anomalous pulmonary venous connection
7474025	Q262	mixed type total anomalous pulmonary venous connection
7474014	Q263	partial anomalous pulmonary venous return
8838836	Q264	partial anomalous pulmonary venous connection
4529005	Q265	atresia of portal venous
8840690	Q265	anomalous portal venous connection
7474027	Q265	portal anomaly
8842259	Q266	portal vein-hepatic artery fistula
8842848	Q268	partial anomalous systemic venous connection
7476034	Q268	absence of superior vena cava
8831370	Q268	azygos continuation of inferior vena cava
7476008	Q268	interrupted inferior vena cava
7511028	Q268	preduodenal portal vein
7474026	Q268	scimitar syndrome
8837263	Q269	congenital big vein malformation
8838839	Q269	congenital malformation of pulmonary vein
8837087	Q270	single umbilical artery
8836249	Q271	congenital renal artery stenosis
8835630	Q272	congenital renal artery malformation
8835304	Q272	double renal arteries
7479004	Q273	congenital arteriovenous fistula
8840261	Q273	peripheral arteriovenous malformation
7476004	Q273	spinal arteriovenous malformation
7476005	Q273	intestinal arteriovenous malformation
8848363	Q273	intraspinal arteriovenous malformation
8836314	Q273	congenital arteriovenous aneurysm
8848492	Q273	giant arteriovenous malformation (limb lesion)
8843742	Q273	spinal dural arteriovenous fistula
8836246	Q274	congenital phlebectasia
8838275	Q278	atresia of artery
8833998	Q278	subclavian artery aberrancy
8836184	Q278	congenital giant aneurysm
8835490	Q278	venous occlusion
8836247	Q278	congenital varicose vein
8840253	Q279	peripheral vascular malformation
8838262	Q279	absence of artery
8835487	Q279	absence of vein
8830057	Q279	AVM
8835427	Q279	malformation of retinal vessel
7792007	Q280	persistent hypoglossal artery
7792003	Q280	persistent trigeminal artery
7792002	Q280	persistent carotid-basilar anastomosis
8846100	Q281	cavernous sinus cavernous hemangioma
2280109	Q281	spinal cavernous hemangioma
8844649	Q282	congenital dural arteriovenous fistula
7478017	Q282	cerebral arteriovenous malformation
7478022	Q282	dural cerebral arteriovenous malformation
8842855	Q282	nonruptured congenital arteriovenous cerebral aneurysm
8838702	Q283	congenital cerebrovascular malformation
7478020	Q283	congenital cerebral aneurysm
7478014	Q283	cerebral venous malformation
8846147	Q283	cerebellar venous angioma
8846181	Q283	frontal lobe venous angioma
8846191	Q283	parietal lobe venous angioma
8846205	Q283	ventricular venous angioma
8846109	Q283	basal ganglion venous angioma
8846108	Q283	basal ganglia cavernous hemangioma
8846203	Q283	brainstem cavernous hemangioma
8846894	Q283	brainstem hemangioma
8846232	Q283	cavernous hemangioma at foramen of Monro
8846145	Q283	cerebellar cavernous hemangioma
8846658	Q283	cerebellar hemangioma
8846146	Q283	cerebellopontine angle cavernous hemangioma
8838701	Q283	cerebral blood dysplasia
8846180	Q283	frontal lobe cavernous hemangioma
8846751	Q283	frontal lobe hemangioma
8846126	Q283	occipital lobe cavernous hemangioma
8846595	Q283	occipital lobe hemangioma
8846190	Q283	parietal lobe cavernous hemangioma
8846879	Q283	parietal lobe hemangioma
8846182	Q283	temporal lobe cavernous hemangioma
8846773	Q283	temporal lobe hemangioma
8846204	Q283	ventricular cavernous hemangioma
8848504	Q796	vascular type Ehlers-Danlos syndrome
8848183	Q878	cardio-facio-cutaneous (CFC) syndrome
8839435	R000	tachycardia
8838252	R000	sinus tachycardia
8839434	R000	frequent pulse
4278004	R000	respiratory arrhythmia
8844914	R000	tachyarrhythmia
4279005	R001	bradycardia
4278034	R001	sinus bradycardia
8835569	R001	bradycardic syncope
4278007	R001	bradycardic episode
8844886	R001	bradyarrhythmia
7851005	R002	palpitation
8835125	R008	disorder of heart beat
4278048	R008	bigeminal pulse
8842123	R008	trigeminy
7852005	R011	heart murmur
7852010	R011	diastolic murmur
7852003	R011	systolic murmur
7854001	R02	venous gangrene
8842530	R030	white-coat hypertension
8834980	R092	cardiorespiratory failure
8838269	R098	arterial murmur
8844736	R198	stuffiness and rigidity below the heart
8844733	R198	distress below the heart
7809021	R413	arteriosclerotic memory disorder
8835092	R55	cardiac syncope
3089003	R570	cardiogenic shock
4590005	R58	arterial hemorrhage
8834774	R58	minor arterial bleeding
4590003	R58	venous bleeding
8844348	R768	EDTA dependent pseudothrombocytopenia
7932001	R931	abnormal heart shadow
7932003	R931	heart abnormal shadow
8835114	R943	electrocardiogram abnormal
8842516	R943	early repolarization syndrome
7943003	R943	electrocardiogram left axis deviation
8842306	R943	electrocardiogram right axis deviation
8834913	R943	phonocardiogram abnormal
8840026	R943	vectorcardiography abnormal
8834871	T817	postprocedural vascular complication
8835334	T817	postoperative aeroembolism
8835367	T818	intraoperative hypertension
8848564	T818	intraoperative tachycardia attack
8835595	T820	mechanical complication of heart valve prosthesis
8842773	T820	prosthetic valve failure
8848681	T821	dysfunction of implantable cardioverter defibrillator with biventricular pacing function
8848460	T821	implantable cardioverter defibrillator battery drain
8848461	T821	implantable cardioverter defibrillator dysfunction
8835096	T821	mechanical complication of heart electron apparatus
9960006	T821	pacemaker battery drain
8842995	T821	pacemaker failure
8842853	T821	pacemaker lead disconnection
8830052	T822	mechanical complication after AC bypass surgery
8848842	T825	blood clot in implantable ventricular assist device
8844256	T826	artificial valve infection
8848459	T827	infection following implantable cardioverter defibrillator implantation
8848297	T827	driveline infection
9999403	T827	implanted artificial vessel infection
8844608	T827	infection following pacemaker implantation
8844087	T828	dialysis shunt arteriovenous aneurysm
8844086	T828	dialysis shunt venous hypertension
8846371	T828	restenosis following coronary artery stent placement
8846271	T828	carotid artery stent stenosis
8844257	T828	artificial valve thrombus
8847235	T828	dialysis shunt virtual aneurysm
8844609	T828	skin pressure necrosis following pacemaker implantation
8844271	T828	steal syndrome
8835083	T862	heart transplant rejection
8835123	T863	heart-lung transplant rejection
8844882	Z941	post heart transplantation
8844607	Z950	post pacemaker implantation
8842462	Z950	status following implantable defibrillator implantation
8847693	Z951	postoperative status of coronary bypass
9961003	Z951	postoperative status of ac bypass operation
8842927	Z952	post heart valve replacement
8844545	Z952	postoperative status of aortic valve replacement
8844122	Z953	post xenograft valve replacement
8842956	Z954	post mitral valve replacement
8844305	Z954	post homograft valve replacement
8844391	Z955	status following coronary stent implantation
8842886	Z955	PTCA postoperative
8842931	Z958	post vascular prosthesis implantation
8847553	Z958	status following abdominal aortic stent implantation
8848122	Z958	inferior vena cava filter placement status
8846270	Z958	status following carotid stent implantation
8844497	Z958	status following stent implantation
8842955	Z988	post mitral valvuloplasty
8842726		superimposed pregnancy induced hypertension

## Sheet: Hypertension
Hypertension
diseasecode	icd10code	diseasename_eng
8844144	D350	pheochromocytoma hypertension
8834893	F453	psychogenic hypertension
3621010	H350	hypertensive retinopathy
3621009	H350	fundus hypertonicus
8833424	H350	hypertensive optic nerve retinopathy
8833421	I10	hypertension
8840107	I10	essential hypertension
8842178	I10	hypertensive crisis
8830212	I10	malignant hypertension
8842488	I10	hypertensive urgency
8842089	I10	high renin hypertension
8848337	I10	hyperuricemia associated with hypertension
8832479	I10	borderline hypertension
4019016	I10	juvenile hypertension
8842500	I10	systolic hypertension
8842094	I10	low renin hypertension
4019017	I10	juvenile borderline hypertension
8849300	I10	Hypertensive headache
8833422	I110	hypertensive congestive heart failure
8833426	I110	hypertensive cardiac failure
4029010	I119	hypertensive heart disease
8833427	I120	hypertensive renal failure
4039006	I129	hypertensive nephropathy
4039005	I129	hypertensive renal disease
4039033	I129	hypertensive nephrosclerosis
5879003	I129	benign nephrosclerosis
4039001	I129	malignant nephrosclerosis
4039036	I129	primary contracted kidney
4039028	I129	arteriosclerotic nephrosclerosis
4039026	I129	arteriosclerotic contracted kidney
4039025	I129	arteriosclerotic kidney
8833425	I139	hypertensive heart and renal disease
8835586	I150	renovascular hypertension
8835605	I151	renal parenchymal hypertension
8835614	I151	renal hypertension
8838336	I152	endocrine hypertension
8839689	I152	adrenal hypertension
8849491	I152	Riddle syndrome
8849279	I158	Pseudoaldosteronism
8838398	I159	secondary hypertension
4319003	I619	hypertensive intracerebral hemorrhage
4372003	I674	hypertensive encephalopathy
4372002	I674	hypertensive cerebrovascular disorder
4372001	I674	hypertensive malignant encephalopathy
8845462	O100	pre-existing essential hypertension complicating pregnancy and childbirth and the puerperium
8845458	O101	pre-existing hypertensive heart disease complicating pregnancy and childbirth and the puerperium
8845460	O102	pre-existing hypertensive renal disease complicating pregnancy and childbirth and the puerperium
8845461	O104	pre-existing secondary hypertension complicating pregnancy and childbirth and the puerperium
8842687	O11	superimposed preeclampsia
6429003	O13	pregnancy induced hypertension
8838596	O13	gestational transient hypertension
8842709	O140	mild pregnancy induced hypertension
8848335	O140	mild preeclampsia
8842765	O141	severe pregnancy induced hypertension
8848357	O141	severe preeclampsia
8842155	O142	HELLP syndrome
8842827	O149	pregnancy induced hypertension syndrome
8842804	O149	late onset type pregnancy induced hypertension
8842791	O149	early onset type pregnancy induced hypertension
8842768	O149	puretype pregnancy induced hypertension
8842828	O149	preeclampsia
6426007	O150	eclampsia of pregnancy
6426008	O151	intrapartum eclampsia
6426001	O152	puerperal eclampsia
6426003	O159	eclampsia
6426006	O159	eclamptic seizure
8834071	O16	postpartum hypertension
8842829	O268	retinopathy in pregnancy induced hypertension
8848299	O94	sequelae of pregnancy induced hypertension syndrome
8842530	R030	white-coat hypertension
8835367	T818	intraoperative hypertension
8844086	T828	dialysis shunt venous hypertension
8842726		superimposed pregnancy induced hypertension

## Sheet: Hyperlipidaemia
Hyperlipidaemia
diseasecode	icd10code	diseasename_eng
8845052	E106	hypercholesterolemia in type 1 diabetes
8845081	E116	hypercholesterolemia in type 2 diabetes
8838067	E146	diabetic hypercholesterolemia
2724037	E78.0	HDL level elevation
8833120	E78.2	nodular xanthoma
2720004	E780	hypercholesterolemia
2720001	E780	familial hypercholesterolemia
8833435	E780	hypercholesterolemic xanthoma
8845523	E780	familial hypercholesterolemia - heterozygote
8840108	E780	essential hypercholesterolemia
8845524	E780	familial hypercholesterolemia - homozygote
8831271	E780	familial hyperlipoproteinemia type IIa
2724036	E780	LDL level elevation
2721002	E781	hypertriglyceridemia
8831269	E781	familial hypertriglyceridemia
8831274	E781	familial hyperlipoproteinemia type IV
8833881	E782	mixed hyperlipidemia
8831273	E782	familial hyperlipoproteinemia type III
8831272	E782	familial hyperlipoproteinemia type IIb
2723001	E783	hyperchylomicronemia
8831275	E783	familial hyperlipoproteinemia type V
8831270	E783	familial hyperlipoproteinemia type I
8831286	E784	familial combined hyperlipidemia
2724031	E784	secondary hyperlipidemia
2724023	E784	prandial hyperlipemia
2724007	E785	hyperlipidemia
2724012	E785	primary hyperlipidemia
8833722	E785	hyperlipoproteinemia
8844446	E785	dyslipidemia
8833456	H350	hyperlipemia retinopathy
8833436	K824	hypercholesterolia
8845374	K824	cholesterosis of gallbladder

## Sheet: Kidney Dysfunction
Kidney Dysfunction
diseasecode	icd10code	diseasename_eng
8834041	A022	Salmonella pyelonephritis
8833056	A181	tuberculous pyelonephritis
160003	A181	renal tuberculosis
8835639	A527	renal syphilis
8837808	B901	obsolete renal tuberculosis
8847538	C64	dialysis kidney cancer
8830031	E102	type 1 diabetic nephropathy
8843984	E102	type 1 diabetic nephropathy stage 2
8843983	E102	type 1 diabetic nephropathy stage 1
8843987	E102	type 1 diabetic nephropathy stage 3B
8843988	E102	type 1 diabetic nephropathy stage 4
8843985	E102	type 1 diabetic nephropathy stage 3
8843986	E102	type 1 diabetic nephropathy stage 3A
8843989	E102	type 1 diabetic nephropathy stage 5
8845058	E102	nephrosclerosis in type 1 diabetes
8841681	E102	type 1 diabetes mellitus with renal complications
8844028	E102	slowly progressive type 1 diabetes mellitus - with renal complications
8845059	E102	renal failure in type 1 diabetes
8830042	E112	type 2 diabetic nephropathy
8843991	E112	type 2 diabetic nephropathy stage 1
8843993	E112	type 2 diabetic nephropathy stage 3
8843994	E112	type 2 diabetic nephropathy stage 3A
8843992	E112	type 2 diabetic nephropathy stage 2
8843996	E112	nephropathy in type 2 diabetes stage 4
8843995	E112	type 2 diabetic nephropathy stage 3B
8843997	E112	type 2 diabetic nephropathy stage 5
8845087	E112	nephrosclerosis in type 2 diabetes
8841691	E112	type 2 diabetes mellitus with renal complications
8845088	E112	renal failure in type 2 diabetes
8843392	E132	steroid diabetes with renal complications
8843452	E132	secondary diabetes with renal complications
8843379	E132	pancreatic diabetes with renal complications
8843623	E132	drug-induced diabetes mellitus with renal complications
2503005	E142	diabetic nephropathy
8838071	E142	diabetic nephrosclerosis
2503007	E142	diabetic renal insufficiency
8832747	E142	Kimmelstiel-Wilson syndrome
8847066	E274	type 4 renal tubular acidosis
8834353	E720	cystine calculus
8835612	E729	renal aminoaciduria
2714002	E748	renal glycosuria
8848322	E790	familial juvenile hyperuricemic nephropathy
8845347	E798	renal hypouricemia
2773031	E850	renal amyloidosis
2773006	E850	amyloid kidney
8843939	E853	dialysis amyloidosis
8833427	I120	hypertensive renal failure
4039006	I129	hypertensive nephropathy
4039033	I129	hypertensive nephrosclerosis
4039005	I129	hypertensive renal disease
4039026	I129	arteriosclerotic contracted kidney
4039025	I129	arteriosclerotic kidney
5879003	I129	benign nephrosclerosis
4039001	I129	malignant nephrosclerosis
4039028	I129	arteriosclerotic nephrosclerosis
4039036	I129	primary contracted kidney
8833425	I139	hypertensive heart and renal disease
8835586	I150	renovascular hypertension
8835605	I151	renal parenchymal hypertension
8835614	I151	renal hypertension
8835626	I701	renal artery atherosclerosis
8835628	I701	renal artery stenosis
8833909	I701	Goldblatt kidney
8835634	I722	renal aneurysm
8848362	I770	renal arteriovenous fistula
8835627	I778	renal artery hyperplasia
8835608	I823	renal vein thrombosis
8835609	I823	renal vein embolism
8831588	K767	hepatorenal syndrome
8847539	L299	cutaneous pruritus in dialysis
2741001	M1009	gouty kidney
7100007	M321	lupus nephritis
8846115	M348	scleroderma renal crisis
8846114	M348	scleroderma kidney
2682003	M8389	artificial dialysis osteomalacia
8832438	N002	acute diffuse membranous glomerulonephritis
8832439	N003	acute diffuse mesangial proliferative glomerulonephritis
8832436	N004	acute diffuse endocapillary proliferative glomerulonephritis
8832437	N007	acute diffuse crescentic glomerulonephritis
8832362	N009	acute glomerulonephritis
8848419	N009	poststreptococcal acute glomerulonephritis
5809004	N009	acute nephritis
5809010	N009	acute nephritis after hemolytic streptococcus infection
8832474	N012	rapid progressive diffuse membranous glomerulonephritis
8832472	N014	rapidly progressive diffuse endocapillary proliferative glomerulonephritis
8848508	N017	anti-glomerular basement membrane nephritis
8832473	N017	rapid progressive disseminated crescentic glomerulonephritis
8848133	N017	anti-GBM antibody rapidly progressive glomerulonephritis
8848401	N017	idiopathic crescentic glomerulonephritis
8848109	N017	ANCA-associated nephritis
8832470	N019	rapidly progressive glomerulonephritis
5901006	N019	acute necrotizing pyelitis
5831001	N028	IgA nephropathy
8833171	N029	hematuria syndrome
8841023	N029	benign hematuria
5997004	N029	persistent hematuria
5997012	N029	recurrent hematuria
8834239	N029	glomerular haematuria
8841019	N029	benign familial hematuria
5997016	N029	benign recurrent hematuria
5997005	N029	renal hematuria
8832919	N030	mild chronic nephritic syndrome
8840393	N032	chronic diffuse membranous glomerulonephritis
8840394	N033	chronic diffuse mesangial proliferative glomerulonephritis
8840391	N034	chronic diffuse endocapillary proliferative glomerulonephritis
8840376	N036	chronic dense deposit disease
8840392	N037	chronic diffuse crescentic glomerulonephritis
5829008	N039	chronic nephritic syndrome
5829003	N039	chronic glomerulonephritis
8839471	N040	minimal change nephrotic syndrome
8839551	N042	diffuse membranous glomerulonephritis nephrotic syndrome
8839535	N044	diffuse endocapillary proliferative glomerulonephritis nephrotic syndrome
8837974	N046	dense deposit disease nephrotic syndrome
5819004	N049	nephrotic syndrome
8838401	N049	secondary nephrotic syndrome
8835738	N049	steroid resistance nephrotic syndrome
8838367	N049	refractory nephrotic syndrome
8839430	N049	frequently relapsing nephrotic syndrome
8848070	N049	steroid-dependent nephrotic syndrome
8834799	N049	infantile nephrotic syndrome
8836335	N049	congenital nephrotic syndrome
8832983	N050	slight glomerular change
4039038	N051	focal glomerulosclerosis
8836667	N051	focal glomerulonephritis
5831004	N052	membranous nephropathy
8840228	N052	membranous glomerulonephritis
8840538	N053	mesangial proliferative glomerulonephritis
8831660	N054	endocapillary proliferative glomerulonephritis
8840229	N055	membranoproliferative glomerulonephritis
8840232	N055	membranoproliferative glomerulonephritis type 3
8840230	N055	membranoproliferative glomerulonephritis type 1
8840231	N056	membranoproliferative glomerulonephritis type 2
8838994	N057	crescentic glomerulonephritis
8836820	N058	proliferative glomerulonephritis
5839007	N059	glomerulonephritis
8840852	N059	glomerulonephritis after hemolytic streptococcus infection
5839010	N059	nephritis
8834240	N069	glomerular albuminuria
7533005	N079	familial nephritis
5901002	N10	acute pyelonephritis
8846804	N10	uncomplicated pyelonephritis
8846554	N10	emphysematous pyelonephritis
8832416	N10	acute tubulointerstitial nephritis
8845884	N10	acute focal bacterial nephritis
8832771	N110	reflux nephropathy
8840398	N111	chronic obstructive pyelonephritis
8839400	N118	nonobstructive chronic pyelonephritis
5900001	N119	chronic pyelonephritis
8840395	N119	chronic complicated pyelonephritis
8840381	N119	chronic tubulointerstitial nephritis
8848114	N119	IgG4-related kidney disease
8844117	N12	BK virus nephropathy
5908007	N12	pyelonephritis
5901005	N12	postoperative pyelonephritis
5908015	N12	ascending pyelonephritis
8838516	N12	tubulointerstitial nephritis
8844574	N130	hydronephrosis with ureteropelvic junction obstruction
8849108	N130	hydronephrosis with acquired pyeloureteral junction stenosis
8844575	N131	hydronephrosis with ureteral stricture
8844494	N132	hydronephrosis with renal calculous obstruction
8844573	N132	hydronephrosis with ureteral calculous obstruction
8845334	N133	pyelectasis
5919005	N133	hydronephrosis
5910008	N133	bilateral hydronephrosis
5919003	N133	acquired hydronephrosis
5919001	N133	atrophic hydronephrosis
8846725	N133	hydroureteronephrosis
8846985	N133	bilateral hydroureteronephrosis
8835703	N134	hydroureter
5934005	N135	retroperitoneal fibrosis
5933007	N135	ureteral obstruction
5933005	N135	ureterostenosis
8849140	N135	acquired pyeloureteral junction stenosis without hydronephrosis
8838724	N136	pyonephrosis
5937004	N137	vesicoureteral reflux
8843736	N138	extrarenal extravasation
5996003	N139	urinary tract obstruction
8842108	N140	NSAIDs nephropathy
8837816	N140	analgesic nephropathy
8847520	N141	contrast nephropathy
9952036	N142	drug-induced renal disease
8840719	N142	drug-induced renal disease
8835279	N143	heavy metal induced nephropathy
5839032	N144	toxic nephropathy
8839117	N150	Balkan nephropathy
5902002	N151	perinephric abscess
5902005	N151	renal abscess
5909001	N159	renal infection
5849005	N170	acute parenchymal renal failure
8834876	N170	shock kidney
5845001	N170	acute tubular necrosis
8832395	N171	acute kidney cortex necrosis
5849004	N178	acute prerenal failure
5849006	N178	acute postrenal failure
5849003	N179	acute renal failure
8847577	N181	chronic kidney disease stage G1
8847578	N182	chronic kidney disease stage G2
8847581	N183	chronic kidney disease stage G3b
8847579	N183	chronic kidney disease stage G3
8847580	N183	chronic kidney disease stage G3a
8847582	N184	chronic kidney disease stage G4
8847583	N185	chronic kidney disease stage G5
8848103	N185	chronic kidney disease stage G5D
8842116	N185	end-stage renal failure
3621014	N185	renal retinopathy
8841385	N185	uremic encephalopathy
8838554	N185	uremic polyneuropathy
5869016	N185	uremic lung
8838555	N185	uremic neuropathy
5869015	N185	uremic pericarditis
8847501	N185	erythropoiesis stimulating drug hyporesponsive anemia
8847544	N185	uremic cardiomyopathy
8844106	N189	chronic kidney disease
5859002	N189	chronic renal failure
2858001	N19	renal anemia
8835642	N19	renal failure
5860004	N19	renal anuria
5939017	N19	nonfunctioning kidney
5859001	N19	uremia
8834072	N200	staghorn calculus
8835579	N200	renal pelvic calculus
8835588	N200	nephrolithiasis
8837043	N200	multiple kidney stone
5920004	N200	sandy kidney stones
5920003	N200	spontaneous expulsion of kidney stones
8838506	N201	ureterolithiasis
8835637	N202	kidney ureter stone
5908004	N209	lithogenicity pyelonephritis
8838562	N209	urolithiasis
8840130	N210	cystolithiasis
5940001	N210	bladder diverticulum stone
8838540	N211	urethrolithiasis
8838539	N211	impacted ureteral stone
8831439	N219	lower urinary tract calculus
5880002	N250	renal osteodystrophy
8835613	N250	renal rickets
8847972	N250	renal osteomalacia
8841309	N250	phosphate-losing tubular disorder
8835615	N250	renal osteodystrophy
5881001	N251	nephrogenic diabetes insipidus
8848582	N251	congenital nephrogenic diabetes insipidus
8844495	N258	secondary hyperparathyroidism of renal origin
8830899	N258	distal renal tubular acidosis
8833311	N258	primary renal tubular acidosis
8838517	N258	type 1 renal tubular acidosis
8832721	N258	proximal renal tubular acidosis
8838518	N258	type 2 renal tubular acidosis
2762015	N258	tubular acidosis
8838396	N258	secondary proximal renal tubular acidosis
8847502	N258	prolonged hyperparathyroidism
8832417	N259	acute renal tubular defect
4039015	N26	nephrosclerosis
4039018	N26	focal nephrosclerosis
5870001	N26	contracted kidney
8830559	N270	unilateral dwarf kidney
5899001	N279	dwarf kidney
5938006	N280	renal infarction
8835585	N280	renal ischemia
8835633	N280	renal artery obstruction
8842221	N280	renal cholesterol embolism
8835631	N280	renal artery embolism
8835629	N280	renal artery thrombosis
5910009	N281	pseudo-hydronephrosis
8833863	N281	solitary renal cyst
8837129	N281	simple renal cyst
8835638	N281	kidney cyst
8833579	N281	acquired cystic disease
8845496	N281	parapelvic cyst
8847521	N281	polycystic contracted kidney
8835582	N288	nephroptosis
8842120	N288	nephrocalcinosis
8830936	N288	salt wasting nephritis
5938028	N288	renal bleeding
8835645	N288	renal fistula
5939009	N288	renal mass
8835604	N288	perirenal hemorrhage
5931001	N288	renal swelling
5938021	N288	idiopathic renal bleeding
7533013	N288	renal malposition
5930002	N288	floating kidney
7532013	N288	ureteral dilatation
5978014	N288	ureteritis
8838504	N288	ureteral infection
8838513	N288	ureteral cutaneous fistula
5938025	N288	ureteral fistula
5933008	N288	ureterocele
2232001	N288	ureteral polyp
5938023	N288	ureteral diverticulum
8832706	N288	megaureter
5938015	N288	calyceal diverticulum
8838512	N288	ureteral intestinal fistula
8838509	N288	periureteral abscess
5839033	N289	hereditary renal disease
8835584	N289	renal dysfunction
5839017	N289	renal disorder
8848361	N289	kidney disease
2395031	N289	renal pelvic polyp
5933006	N289	ureteral passage disturbance
8843755	N289	urinary ascites
8843714	N289	retroperitoneal urinary retention
7910024	N391	persistent proteinuria
7910026	N391	tubular proteinuria
7910010	N391	renal proteinuria
7910008	N391	physiological proteinuria
7910009	N391	cyclic proteinuria
5936001	N392	postural proteinuria
8834873	N990	postprocedural renal failure
8845460	O102	pre-existing hypertensive renal disease complicating pregnancy and childbirth and the puerperium
6462006	O121	proteinuria due to pregnancy
8838612	O230	renal infection in pregnancy
8848572	O268	hydronephrosis in pregnancy
8848649	O268	pregnancy hydronephrosis
6462001	O268	pregnancy kidney
8839861	O904	postpartum acute renal failure
8848746	Q249	cyanotic nephropathy
8835630	Q272	congenital renal artery malformation
7530009	Q605	congenital renal atrophy
8835245	Q611	infantile type polycystic kidney
8847776	Q611	autosomal recessive polycystic kidney
8847775	Q612	autosomal dominant polycystic kidney
8835879	Q612	adult type cystic kidney
8837063	Q613	polycystic kidney
8842338	Q615	familial juvenile nephronophthisis
8833170	R31	hematuria
5997009	R31	macroscopic hematuria
5997003	R31	microscopic hematuria
5997015	R31	asymptomatic hematuria
8835589	R31	renal hematuria
8830391	R31	allergic hematuria
5819009	R609	renal edema
7910004	R80	proteinuria
7910006	R80	asymptomatic proteinuria
7910002	R80	Bence Jones proteinuria
7910003	R80	transient proteinuria
8832245	R80	functional proteinuria
8834241	R944	glomerular filtration rate decreased
7944001	R944	renal function test abnormal
8842134	T809	dialysis hypotension
8842133	T809	dialysis disequilibrium syndrome
8842132	T809	dialysis difficulty
9999004	T809	renal dialysis complication
8846238	T810	subcapsular renal hematoma following ESWL
8833092	T824	mechanical complication of vascular dialysis catheter
8845141	T825	dialysis shunt failure
8845140	T827	dialysis shunt infection
8844085	T828	dialysis shunt stenosis
8844088	T828	dialysis shunt obstruction
8844087	T828	dialysis shunt arteriovenous aneurysm
8847235	T828	dialysis shunt virtual aneurysm
8844086	T828	dialysis shunt venous hypertension
8845453	T835	pyelonephritis following ureteral stent exchange
8843821	T856	CAPD catheter anomalous position
8848835	T856	CAPD catheter breakage
8842649	T857	CAPD exit-site infection
8842648	T857	CAPD catheter tunnel infection
8842650	T857	CAPD peritonitis
8846303	T861	chronic kidney transplant rejection
8830449	T861	renal tubulo-interstitial disorders in transplant rejection
8835577	T861	kidney transplant failure
8846302	T861	acute renal transplant rejection
8835575	T861	kidney transplant rejection
8845348	Z436	attention to nephrostomy stoma
8835625	Z905	postnephrectomy
7530004	Z905	absence of kidney
8849139	Z936	nephrostomy status
9968003	Z940	post kidney transplantation
8847643	Z940	post living donor kidney transplantation
8847618	Z940	post cadaveric kidney transplantation
8847671	Z940	post brain death kidney transplantation

## Sheet: CKD-ESRD
Chronic Kidney Disease/End-Stage Renal Disease
diseasecode	icd10code	diseasename_eng
8847577	N181	chronic kidney disease stage G1
8847578	N182	chronic kidney disease stage G2
8847581	N183	chronic kidney disease stage G3b
8847579	N183	chronic kidney disease stage G3
8847580	N183	chronic kidney disease stage G3a
8847582	N184	chronic kidney disease stage G4
8847583	N185	chronic kidney disease stage G5
8848103	N185	chronic kidney disease stage G5D
8842116	N185	end-stage renal failure
3621014	N185	renal retinopathy
8841385	N185	uremic encephalopathy
8838554	N185	uremic polyneuropathy
5869016	N185	uremic lung
8838555	N185	uremic neuropathy
5869015	N185	uremic pericarditis
8847501	N185	erythropoiesis stimulating drug hyporesponsive anemia
8847544	N185	uremic cardiomyopathy
8844106	N189	chronic kidney disease
5859002	N189	chronic renal failure

## Sheet: Diabetes
Diabetes
diseasecode	icd10code	diseasename_eng
2500027	E10	brittle diabetes
8844022	E10	slowly progressive type 1 diabetes mellitus
2500014	E10	type 1 diabetes mellitus
8830030	E100	coma in type 1 diabetes
8845065	E100	hypoglycemic coma in type 1 diabetes
8844026	E100	slowly progressive type 1 diabetes mellitus - with coma
8841679	E100	type 1 diabetes mellitus with coma
8845045	E101	acetonemia in type 1 diabetes
8845044	E101	acidosis in type 1 diabetes
8844045	E101	fulminant type 1 diabetes mellitus
8830028	E101	ketoacidosis in type 1 diabetes
8849056	E101	ketosis in type 1 diabetes
8844025	E101	slowly progressive type 1 diabetes mellitus - with ketoacidosis
8841680	E101	type 1 diabetes mellitus with ketoacidosis
8845058	E102	nephrosclerosis in type 1 diabetes
8845059	E102	renal failure in type 1 diabetes
8844028	E102	slowly progressive type 1 diabetes mellitus - with renal complications
8841681	E102	type 1 diabetes mellitus with renal complications
8830031	E102	type 1 diabetic nephropathy
8843983	E102	type 1 diabetic nephropathy stage 1
8843984	E102	type 1 diabetic nephropathy stage 2
8843985	E102	type 1 diabetic nephropathy stage 3
8843986	E102	type 1 diabetic nephropathy stage 3A
8843987	E102	type 1 diabetic nephropathy stage 3B
8843988	E102	type 1 diabetic nephropathy stage 4
8843989	E102	type 1 diabetic nephropathy stage 5
8844346	E103	cataract in type 1 diabetes
8845064	E103	central retinopathy in type 1 diabetes
8845053	E103	iritis in type 1 diabetes
8843982	E103	macular edema in type 1 diabetes
8845043	E103	maculopathy in type 1 diabetes
8845049	E103	ophthalmoplegia in type 1 diabetes
8844536	E103	proliferative diabetic retinopathy - type 1 diabetes mellitus
8830033	E103	retinopathy in type 1 diabetes
8844024	E103	slowly progressive type 1 diabetes mellitus - with ophthalmic complications
8841682	E103	type 1 diabetes mellitus with ophthalmic complications
8845050	E104	amyotrophy in type 1 diabetes
8845057	E104	autonomic neuropathy in type 1 diabetes
8845063	E104	mononeuropathy in type 1 diabetes
8845056	E104	neuralgia in type 1 diabetes
8845055	E104	neurogenic bladder in type 1 diabetes
8830032	E104	neuropathy in type 1 diabetes
8845071	E104	peripheral neuropathy in type 1 diabetes
8845062	E104	polyneuropathy in type 1 diabetes
8844027	E104	slowly progressive type 1 diabetes mellitus - with neurological complications
8841683	E104	type 1 diabetes mellitus with neurological complications
8845051	E105	angiopathy in type 1 diabetes
8845066	E105	arteriosclerosis in type 1 diabetes
8845067	E105	artery occlusion in type 1 diabetes
8843105	E105	gangrene in type 1 diabetes
8845069	E105	peripheral angiopathy in type 1 diabetes
8845070	E105	peripheral vascular disorder in type 1 diabetes
8844031	E105	slowly progressive type 1 diabetes mellitus - with peripheral circulatory complications
8841684	E105	type 1 diabetes mellitus with peripheral circulatory complications
8845046	E105	ulcer in type 1 diabetes
8845048	E106	arthropathy in type 1 diabetes
8844626	E106	bullous in type 1 diabetes
8845068	E106	dermopathy in type 1 diabetes
8845842	E106	gastroenteropathy in type 1 diabetes
8845052	E106	hypercholesterolemia in type 1 diabetes
8845047	E106	liver disorder in type 1 diabetes
8844023	E106	slowly progressive type 1 diabetes mellitus - with arthropathy
8841685	E106	type 1 diabetes mellitus with arthropathy
8841686	E106	type 1 diabetes mellitus with diabetic complications
8844029	E107	slowly progressive type 1 diabetes mellitus - with multiple diabetic complications
8841687	E107	type 1 diabetes mellitus with multiple diabetic complications
8844030	E109	slowly progressive type 1 diabetes mellitus - without diabetic complications
8841688	E109	type 1 diabetes mellitus without diabetic complications
2500001	E11	insulin resistant diabetes
8835244	E11	juvenile type 2 diabetes mellitus
8830405	E11	stable diabetes mellitus
2500015	E11	type 2 diabetes mellitus
8830041	E110	coma in type 2 diabetes
8845094	E110	hypoglycemic coma in type 2 diabetes
8841689	E110	type 2 diabetes mellitus with coma
8845074	E111	acetonemia in type 2 diabetes
8845073	E111	acidosis in type 2 diabetes
8830040	E111	ketoacidosis in type 2 diabetes
8849058	E111	ketosis in type 2 diabetes
8841690	E111	type 2 diabetes mellitus with ketoacidosis
8843996	E112	nephropathy in type 2 diabetes stage 4
8845087	E112	nephrosclerosis in type 2 diabetes
8845088	E112	renal failure in type 2 diabetes
8841691	E112	type 2 diabetes mellitus with renal complications
8830042	E112	type 2 diabetic nephropathy
8843991	E112	type 2 diabetic nephropathy stage 1
8843992	E112	type 2 diabetic nephropathy stage 2
8843993	E112	type 2 diabetic nephropathy stage 3
8843994	E112	type 2 diabetic nephropathy stage 3A
8843995	E112	type 2 diabetic nephropathy stage 3B
8843997	E112	type 2 diabetic nephropathy stage 5
8844347	E113	cataract in type 2 diabetes
8845093	E113	central retinopathy in type 2 diabetes
8845082	E113	iritis in type 2 diabetes
8843990	E113	macular edema in type 2 diabetes
8845072	E113	maculopathy in type 2 diabetes
8845078	E113	ophthalmoplegia in type 2 diabetes
8844537	E113	proliferative diabetic retinopathy - type 2 diabetes mellitus
8830045	E113	retinopathy in type 2 diabetes
8841692	E113	type 2 diabetes mellitus with ophthalmic complications
8845079	E114	amyotrophy in type 2 diabetes
8845086	E114	autonomic neuropathy in type 2 diabetes
8845092	E114	mononeuropathy in type 2 diabetes
8830044	E114	myopathy in type 2 diabetes
8845085	E114	neuralgia in type 2 diabetes
8845084	E114	neurogenic bladder in type 2 diabetes
8830043	E114	neuropathy in type 2 diabetes
8845100	E114	peripheral neuropathy in type 2 diabetes
8845091	E114	polyneuropathy in type 2 diabetes
8841693	E114	type 2 diabetes mellitus with neurological complications
8845080	E115	angiopathy in type 2 diabetes
8845095	E115	arteriosclerosis in type 2 diabetes
8845096	E115	artery occlusion in type 2 diabetes
8843106	E115	gangrene in type 2 diabetes
8845098	E115	peripheral angiopathy in type 2 diabetes
8845099	E115	peripheral vascular disorder in type 2 diabetes
8841694	E115	type 2 diabetes mellitus with peripheral circulatory complications
8845075	E115	ulcer in type 2 diabetes
8845077	E116	arthropathy in type 2 diabetes
8844628	E116	bullous in type 2 diabetes
8845097	E116	dermopathy in type 2 diabetes
8848108	E116	gastroenteropathy in type 2 diabetes
8845081	E116	hypercholesterolemia in type 2 diabetes
8845090	E116	itching in type 2 diabetes
8845076	E116	liver disorder in type 2 diabetes
8845089	E116	mental disorder in type 2 diabetes
8845083	E116	osteopathy in type 2 diabetes
8844629	E116	scleroedema in type 2 diabetes
8841695	E116	type 2 diabetes mellitus with arthropathy
8841696	E116	type 2 diabetes mellitus with diabetic complications
8841697	E117	type 2 diabetes mellitus with multiple diabetic complications
8841698	E119	type 2 diabetes mellitus without diabetic complications
2500037	E12	malnutrition-related diabetes mellitus
2500041	E13	insulin receptor disease
8845198	E13	type B insulin receptor abnormality
8840710	E13	drug-induced diabetes mellitus
2500024	E13	pancreatic diabetes
2509004	E13	secondary diabetes
2509003	E13	steroid diabetes
8830756	E13	viral diabetes
8843621	E130	drug-induced diabetes mellitus with coma
8843377	E130	pancreatic diabetes with coma
8843450	E130	secondary diabetes with coma
8843390	E130	steroid diabetes with coma
8843122	E130	viral diabetes with coma
8843620	E131	drug-induced diabetes mellitus with ketoacidosis
8843376	E131	pancreatic diabetes with ketoacidosis
8843449	E131	secondary diabetes with ketoacidosis
8843389	E131	steroid diabetes with ketoacidosis
8843121	E131	viral diabetes with ketoacidosis
8843623	E132	drug-induced diabetes mellitus with renal complications
8843379	E132	pancreatic diabetes with renal complications
8843452	E132	secondary diabetes with renal complications
8843392	E132	steroid diabetes with renal complications
8843124	E132	viral diabetes with renal complications
8843619	E133	drug-induced diabetes mellitus with ophthalmic complications
8843375	E133	pancreatic diabetes with ophthalmic complications
8843448	E133	secondary diabetes with ophthalmic complications
8843388	E133	steroid diabetes with ophthalmic complications
8843120	E133	viral diabetes with ophthalmic complications
8843622	E134	drug-induced diabetes mellitus with neurological complications
8843378	E134	pancreatic diabetes with neurological complications
8843451	E134	secondary diabetes with neurological complications
8843391	E134	steroid diabetes with neurological complications
8843123	E134	viral diabetes with neurological complications
8843383	E135	pancreatic diabetes with peripheral circulatory complications
8843456	E135	secondary diabetes with peripheral circulatory complications
8843396	E135	steroid diabetes with peripheral circulatory complications
8843625	E136	drug-induced diabetes mellitus with diabetic complications
8843381	E136	pancreatic diabetes with diabetic complications
8843454	E136	secondary diabetes with diabetic complications
8843394	E136	steroid diabetes with diabetic complications
8843126	E136	viral diabetes with diabetic complications
8843624	E137	drug-induced diabetes mellitus with multiple diabetic complications
8843380	E137	pancreatic diabetes with multiple diabetic complications
8843453	E137	secondary diabetes with multiple diabetic complications
8843393	E137	steroid diabetes with multiple diabetic complications
8843125	E137	viral diabetes with multiple diabetic complications
8843626	E139	drug-induced diabetes mellitus without diabetic complications
8843382	E139	pancreatic diabetes without diabetic complications
8843455	E139	secondary diabetes without diabetic complications
8843395	E139	steroid diabetes without diabetic complications
8843127	E139	viral diabetes without diabetic complications
2500013	E14	diabetes mellitus
2507028	E14	diabetic complication
2502004	E140	hyperosmotic nonketotic coma
2502006	E140	diabetic coma
8838076	E140	diabetic hypoglycemic coma
2501003	E141	diabetic acetonemia
2501002	E141	diabetic acidosis
2501005	E141	diabetic ketoacidosis
8849181	E141	diabetic ketosis
8832747	E142	Kimmelstiel-Wilson syndrome
2503005	E142	diabetic nephropathy
8838071	E142	diabetic nephrosclerosis
2503007	E142	diabetic renal insufficiency
8844089	E143	diabetes macular edema
2504006	E143	diabetic cataract
2504005	E143	diabetic central retinopathy
2504004	E143	diabetic iritis
2504012	E143	diabetic maculopathy
8838065	E143	diabetic ophthalmoplegia
2504013	E143	diabetic retinopathy
2504010	E143	proliferative diabetic retinopathy
2505021	E144	diabetic amyotrophy
8838070	E144	diabetic autonomic neuropathy
8848634	E144	diabetic foot
8838075	E144	diabetic mononeuropathy
2505011	E144	diabetic neuralgia
8838069	E144	diabetic neurogenic bladder
8848768	E144	diabetic neuropathic pain
8838078	E144	diabetic neuropathy
2505018	E144	diabetic peripheral neuropathy
8838074	E144	diabetic polyneuropathy
8838066	E145	diabetic angiopathy
8838077	E145	diabetic arteriosclerosis
2506011	E145	diabetic artery occlusion
8848632	E145	diabetic foot gangrene
8848633	E145	diabetic foot ulcer
2506006	E145	diabetic gangrene
8838080	E145	diabetic peripheral angiopathy
8838079	E145	diabetic peripheral angiopathy
8838063	E145	diabetic ulcer
8845128	E146	hyperglycemic hyperosmolar syndrome
2507025	E146	diabetic arthropathy
8844652	E146	diabetic blister
2507029	E146	diabetic dermopathy
8838067	E146	diabetic hypercholesterolemia
8838073	E146	diabetic itching
8838064	E146	diabetic liver disorder
8838072	E146	diabetic mental disorder
8838068	E146	diabetic osteopathy
8844653	E146	diabetic scleroedema
8843439	E149	diabetes mellitus without diabetic complications
8835685	E891	secondary diabetes after total pancreatectomy
8830029	O240	type 1 diabetes mellitus in pregnancy
8830039	O241	type 2 diabetes mellitus in pregnancy
6489003	O244	gestational diabetes
8838585	O244	gestational diabetes
8838621	O249	diabetes in pregnancy

## Sheet: T2D
Type 2 Diabetes
diseasecode	icd10code	diseasename_eng
2500001	E11	insulin resistant diabetes
8835244	E11	juvenile type 2 diabetes mellitus
8830405	E11	stable diabetes mellitus
2500015	E11	type 2 diabetes mellitus
8830041	E110	coma in type 2 diabetes
8845094	E110	hypoglycemic coma in type 2 diabetes
8841689	E110	type 2 diabetes mellitus with coma
8845074	E111	acetonemia in type 2 diabetes
8845073	E111	acidosis in type 2 diabetes
8830040	E111	ketoacidosis in type 2 diabetes
8849058	E111	ketosis in type 2 diabetes
8841690	E111	type 2 diabetes mellitus with ketoacidosis
8843996	E112	nephropathy in type 2 diabetes stage 4
8845087	E112	nephrosclerosis in type 2 diabetes
8845088	E112	renal failure in type 2 diabetes
8841691	E112	type 2 diabetes mellitus with renal complications
8830042	E112	type 2 diabetic nephropathy
8843991	E112	type 2 diabetic nephropathy stage 1
8843992	E112	type 2 diabetic nephropathy stage 2
8843993	E112	type 2 diabetic nephropathy stage 3
8843994	E112	type 2 diabetic nephropathy stage 3A
8843995	E112	type 2 diabetic nephropathy stage 3B
8843997	E112	type 2 diabetic nephropathy stage 5
8844347	E113	cataract in type 2 diabetes
8845093	E113	central retinopathy in type 2 diabetes
8845082	E113	iritis in type 2 diabetes
8843990	E113	macular edema in type 2 diabetes
8845072	E113	maculopathy in type 2 diabetes
8845078	E113	ophthalmoplegia in type 2 diabetes
8844537	E113	proliferative diabetic retinopathy - type 2 diabetes mellitus
8830045	E113	retinopathy in type 2 diabetes
8841692	E113	type 2 diabetes mellitus with ophthalmic complications
8845079	E114	amyotrophy in type 2 diabetes
8845086	E114	autonomic neuropathy in type 2 diabetes
8845092	E114	mononeuropathy in type 2 diabetes
8830044	E114	myopathy in type 2 diabetes
8845085	E114	neuralgia in type 2 diabetes
8845084	E114	neurogenic bladder in type 2 diabetes
8830043	E114	neuropathy in type 2 diabetes
8845100	E114	peripheral neuropathy in type 2 diabetes
8845091	E114	polyneuropathy in type 2 diabetes
8841693	E114	type 2 diabetes mellitus with neurological complications
8845080	E115	angiopathy in type 2 diabetes
8845095	E115	arteriosclerosis in type 2 diabetes
8845096	E115	artery occlusion in type 2 diabetes
8843106	E115	gangrene in type 2 diabetes
8845098	E115	peripheral angiopathy in type 2 diabetes
8845099	E115	peripheral vascular disorder in type 2 diabetes
8841694	E115	type 2 diabetes mellitus with peripheral circulatory complications
8845075	E115	ulcer in type 2 diabetes
8845077	E116	arthropathy in type 2 diabetes
8844628	E116	bullous in type 2 diabetes
8845097	E116	dermopathy in type 2 diabetes
8848108	E116	gastroenteropathy in type 2 diabetes
8845081	E116	hypercholesterolemia in type 2 diabetes
8845090	E116	itching in type 2 diabetes
8845076	E116	liver disorder in type 2 diabetes
8845089	E116	mental disorder in type 2 diabetes
8845083	E116	osteopathy in type 2 diabetes
8844629	E116	scleroedema in type 2 diabetes
8841695	E116	type 2 diabetes mellitus with arthropathy
8841696	E116	type 2 diabetes mellitus with diabetic complications
8841697	E117	type 2 diabetes mellitus with multiple diabetic complications
8841698	E119	type 2 diabetes mellitus without diabetic complications
8830039	O241	type 2 diabetes mellitus in pregnancy

## Sheet: Obesity
		Obesity
I/E Category?	I/E Code?		Code	Disease Translation	ICD-10	ICD-10 Name
		Obesity terms ("obes", "adipos")	E669	childhood obesity	E66.9	Obesity, unspecified
			E662	obesity hypoventilation syndrome	E66.2	Extreme obesity with alveolar hypoventilation
			E65	adiposity	E65	Localized adiposity
			E65	localised adiposity	E65	Localized adiposity
		In 'Obesity' section of ICD-10 (E66)	E662	alveolar hypoventilation syndrome	E66.2	Extreme obesity with alveolar hypoventilation
			E662	Pickwickian syndrome	E66.2	Extreme obesity with alveolar hypoventilation
		"Metabolic syndrome"	E889	metabolic syndrome	E88.9	Metabolic disorder, unspecified
